# Supplementary material for: NDUFAB1 confers cardio-protection by enhancing mitochondrial bioenergetics through coordination of respiratory complex and supercomplex assembly
Source: Cell Res. 2019 Jul 31;29(9):754–66. doi: 10.1038/s41422-019-0208-x (PMC6796901; doi:10.1038/s41422-019-0208-x)
Supplement: Supplementary file 20 — Supplementary information Table S1 [file 41422_2019_208_MOESM20_ESM.xlsx]

## Sheet: sig_gene_fil0.5_KO_WT_fc1
Supplementary information Table S1. Downregulated genes in Ndufab1 cKO mice heart assessed by RNA-seq
Gene name	CKO1	CKO2	CKO3	CK04	WT1	WT2	WT3	WT4	average_KO	average_WT	Fold change (KO/WT)	p-value	padj(corrected p-value)
0610009O20Rik	31.8947	25.3324	18.8366	25.9273	42.222	34.1365	37.0207	42.9847	25.4977	39.091	0.652265	3.73956e-05	0.000542649
1500004A13Rik	0.431992	0.43315	0.459139	0.389301	0.742901	0.501378	0.576141	0.84659	0.428395	0.666753	0.642509	0.000142694	0.00164359
1700040L02Rik	4.96294	4.00548	2.21476	2.94497	8.24332	6.87121	6.21375	7.11045	3.53203	7.10968	0.496792	1.75909e-07	5.71326e-06
1700123M08Rik	1.38151	1.12494	0.652921	0.98329	2.4099	1.66308	1.55429	2.01744	1.03566	1.91118	0.541896	0.00261445	0.0167953
1810014B01Rik	3.25504	2.92093	1.71855	2.86006	4.93158	4.91498	4.76071	4.61748	2.68865	4.80619	0.559414	2.356e-07	7.39795e-06
2310039L15Rik	1.08529	0.656284	0.624198	0.946487	2.15464	3.0279	1.56691	1.26919	0.828064	2.00466	0.41307	0.000321156	0.00314264
2810001G20Rik	4.81563	4.44248	3.48791	4.40053	7.73903	7.71524	5.23219	6.70109	4.28664	6.84689	0.626071	0.00518884	0.0283718
3110057O12Rik	13.9862	13.0318	9.03914	8.02227	22.9739	19.7199	14.2395	18.7126	11.0198	18.9115	0.582704	0.000404856	0.00377541
3632451O06Rik	2.76024	1.55093	2.33325	1.64183	3.462	4.70274	3.65352	3.46095	2.07156	3.8198	0.542322	0.000378886	0.00358304
4430402I18Rik	2.92866	1.85998	1.62693	2.51303	3.33201	4.49485	3.3455	4.81672	2.23215	3.99727	0.558419	0.00038005	0.00358607
4632428C04Rik	1.8392	1.25477	1.32038	1.48282	3.14509	2.84381	2.04721	2.64624	1.47429	2.67059	0.552047	3.32266e-06	7.23575e-05
4921504A21Rik	0.925442	0.901957	0.381522	0.711643	1.20463	1.48588	1.24423	1.43118	0.730141	1.34148	0.54428	0.000523177	0.00460158
4930429F24Rik	3.42752	3.19839	3.55222	3.34804	6.59324	5.17695	4.69759	4.49944	3.38154	5.2418	0.64511	0.000508747	0.00450591
4930481A15Rik	4.00821	4.72308	2.53291	3.95741	10.0012	6.43601	7.8261	9.14371	3.8054	8.35175	0.455641	3.24547e-05	0.000480159
4932702P03Rik	2.29498	2.53646	1.80346	2.0475	3.80494	3.11026	3.80201	4.53001	2.1706	3.8118	0.569442	7.06239e-05	0.000922254
5830417I10Rik	2.94708	2.00237	1.6173	1.90642	3.60737	2.95274	2.70405	3.47629	2.11829	3.18511	0.66506	0.000634222	0.00535656
9030617O03Rik	5.91925	4.95339	4.77478	5.39146	11.5491	10.0416	10.0853	12.9275	5.25972	11.1509	0.471686	1.33683e-21	8.09316e-19
9530026P05Rik	0.381958	0.488598	0.741906	0.671768	0.865349	1.34413	0.773128	1.23508	0.571058	1.05442	0.541585	0.00340718	0.0206106
A330023F24Rik	1.56982	1.31326	1.77013	1.57028	2.39373	2.10444	2.43758	2.54555	1.55587	2.37033	0.656394	3.58392e-05	0.000523577
A430033K04Rik	0.96766	0.840688	0.651133	0.49799	1.38815	1.25717	0.765885	1.25415	0.739368	1.16634	0.633921	0.00987683	0.0465398
A530016L24Rik	6.26565	3.86071	3.12849	5.44598	14.2758	10.3184	12.5562	14.0165	4.67521	12.7917	0.365488	4.30467e-11	3.8551e-09
A630019I02Rik	19.7227	13.8205	8.02035	12.0868	32.0682	32.8242	30.8602	40.3412	13.4126	34.0234	0.394217	1.76475e-11	1.73439e-09
AA415398	0.441955	0.392542	0.299877	0.439974	0.750725	0.606001	0.872498	0.576794	0.393587	0.701505	0.561061	0.0109168	0.0499775
AA465934	25.4424	23.6204	10.139	14.5663	25.7628	33.7811	28.3954	31.9349	18.442	29.9686	0.615377	0.00651588	0.0337386
Abat	1.13085	1.35305	2.18422	2.15986	2.19264	1.91246	3.70662	5.38631	1.70699	3.29951	0.517347	0.00403225	0.0234453
Abcc9	24.4694	20.4102	7.43429	17.3273	43.0738	28.9054	29.5504	39.056	17.4103	35.1464	0.495365	0.000120168	0.00142983
Acaa2	315.155	238.843	170.32	257.793	427.481	424.157	346.523	509.846	245.528	427.002	0.575004	3.57556e-08	1.43395e-06
Acad12	8.76778	7.46461	8.46317	10.1764	14.228	12.3035	14.5174	16.8785	8.718	14.4819	0.601993	2.64802e-07	8.19586e-06
Acadm	324.225	252.021	219.311	269.255	451.821	459.397	412.535	438.077	266.203	440.457	0.604379	1.31508e-10	1.03665e-08
Acadsb	32.1579	28.0299	34.1254	31.5211	55.6004	51.1502	45.7474	49.2895	31.4586	50.4469	0.623598	3.96907e-12	4.5509e-10
Acot1	3.95375	3.46362	2.86994	2.88612	11.1073	8.08508	6.58334	15.7412	3.29336	10.3792	0.317304	4.84228e-14	8.32818e-12
Acsl1	129.574	95.4189	80.8222	104.542	165.377	179.189	134.537	158.562	102.589	159.416	0.64353	4.71274e-06	9.73088e-05
Adamts7	3.31458	2.08551	0.938971	1.65096	6.12553	4.21508	2.90004	4.52503	1.99751	4.44142	0.449746	0.000233911	0.0024568
Adcy6	27.6547	26.7341	20.9652	24.6777	45.0647	34.4758	31.0629	40.4414	25.0079	37.7612	0.662264	7.68716e-07	2.08504e-05
Adhfe1	12.8691	10.1547	7.61277	9.26276	22.7128	19.5295	15.2695	17.1663	9.97482	18.6695	0.534284	1.09905e-07	3.75487e-06
Adra1a	2.99528	1.76184	1.149	2.11333	6.66318	4.3996	4.51034	5.35933	2.00486	5.23311	0.383111	1.39177e-11	1.395e-09
Adra1b	9.55589	6.8796	3.34673	4.48181	12.6948	10.153	6.76476	12.6618	6.06601	10.5686	0.573965	0.00471517	0.0263918
Adrb1	5.82939	4.41072	2.87032	3.50048	7.92169	6.68	4.42638	7.30357	4.15273	6.58291	0.630835	0.00589226	0.0312757
Afmid	1.44637	1.30642	1.29334	0.872903	2.86297	2.20732	1.98769	1.86733	1.22976	2.23133	0.551133	0.000126899	0.00150015
Agtpbp1	17.3737	12.9771	9.22041	11.7995	24.3744	24.4531	18.6963	22.9028	12.8427	22.6066	0.568095	1.56384e-06	3.85485e-05
AI118078	1.0263	0.612659	0.236587	0.795214	1.31944	1.02082	1.45866	1.63156	0.667691	1.35762	0.49181	0.00861876	0.0418227
AI507597	3.66559	2.47579	1.44026	2.47911	6.86151	5.99373	3.31028	2.87562	2.51519	4.76028	0.52837	0.000270914	0.00275742
Airn	1.69786	2.00393	0.97994	1.82424	3.2488	2.9124	2.53784	3.09357	1.62649	2.94815	0.551699	0.00323196	0.01974
Aldh4a1	24.5058	18.0744	14.2013	23.201	41.1926	31.6959	34.9871	41.8887	19.9956	37.4411	0.534055	1.46543e-09	8.7665e-08
Aldh5a1	6.38237	5.64469	3.68267	5.76493	8.75852	7.43554	8.09317	9.73147	5.36867	8.50467	0.631261	1.68652e-05	0.000276849
Aldh6a1	42.0098	31.5528	34.982	40.3053	75.4916	69.0905	65.9318	68.6574	37.2125	69.7928	0.533185	9.89362e-17	2.53797e-14
Aldob	0.105407	0.0912733	0.140393	0.513371	0.72274	0.71665	2.23203	1.85353	0.212611	1.38124	0.153928	1.8011e-06	4.36852e-05
Alg10b	5.2133	5.02199	2.75596	3.8314	7.8775	6.80135	5.82161	6.66273	4.20567	6.7908	0.619319	0.00104935	0.00816134
Alg6	1.134	1.08243	0.948229	1.1708	1.95363	1.70295	1.66589	1.78017	1.08386	1.77566	0.610398	0.00172002	0.0120276
Amy1	2.109	2.46918	3.15418	4.00353	3.0827	2.96633	7.36893	7.42514	2.93397	5.21078	0.563058	0.00494781	0.0273303
Angpt1	18.0221	15.289	7.60871	11.4567	17.3005	24.8079	18.8381	30.4355	13.0941	22.8455	0.573159	0.000624325	0.00528772
Ano10	5.92706	4.95989	5.1834	6.31007	14.8227	10.5805	9.01105	11.7566	5.5951	11.5427	0.484731	1.12234e-13	1.73332e-11
Ano4	0.643311	0.393443	0.811205	0.646353	1.05863	1.06915	0.990976	1.01146	0.623578	1.03256	0.603915	0.00220321	0.0145868
Anxa13	0.47327	0.549771	0.579245	0.417203	0.672691	0.76626	0.669174	1.34872	0.504872	0.864211	0.5842	0.00424583	0.0243781
Apbb1	21.1626	18.601	11.8882	13.7822	32.6647	29.0004	23.3699	27.872	16.3585	28.2268	0.579538	6.60224e-06	0.000128935
Arhgap20	3.47114	3.28738	2.59168	2.80716	5.9397	5.1854	3.87117	4.50015	3.03934	4.8741	0.623569	1.31473e-05	0.000224081
Arhgef19	9.19727	6.81695	3.25963	6.94489	14.1941	12.8686	8.82008	10.2631	6.55469	11.5365	0.56817	0.00201936	0.0136339
Armc2	2.04779	1.79576	0.372914	2.08316	8.54336	4.65836	5.08122	3.52617	1.5749	5.45228	0.288852	0.000410129	0.00381518
Art3	109.601	90.761	125.79	90.3367	184.765	185.815	127.507	160.061	104.122	164.537	0.632818	8.67127e-06	0.000159853
Art5	3.31674	2.98765	2.55951	4.02378	6.43168	4.25529	4.29248	5.96187	3.22192	5.23533	0.615419	5.61049e-05	0.000751458
As3mt	12.1636	10.023	8.75694	12.3542	19.9192	19.8144	16.4804	21.9933	10.8244	19.5518	0.553627	1.42979e-11	1.42368e-09
Asb12	4.48668	2.93236	1.925	2.13399	5.78047	4.65305	5.04075	4.707	2.86951	5.04532	0.568747	0.00376094	0.022253
Asb14	25.0065	19.8724	6.18609	19.4733	40.3769	34.1434	30.6198	31.7403	17.6346	34.2201	0.515329	9.76753e-05	0.00120777
Asb15	8.7228	6.82303	2.51534	4.85489	17.2735	12.8914	11.674	12.4157	5.72902	13.5636	0.422382	6.72634e-06	0.000130852
Asb2	96.2601	83.2186	66.1123	88.6449	137.153	123.185	104.658	142.709	83.559	126.926	0.658328	1.95709e-09	1.14365e-07
Atp1a2	72.8802	61.5572	37.075	76.0483	111.438	90.5956	100.936	149.176	61.8902	113.037	0.547522	7.22209e-06	0.000138362
Atp2a2	1157.22	876.344	495.446	858.732	1985.31	1621.16	1441.63	1855.49	846.935	1725.9	0.490721	1.43839e-07	4.76369e-06
B330016D10Rik	1.6998	1.55124	0.529243	1.11533	2.37438	2.31246	2.10812	2.92355	1.2239	2.42963	0.503739	0.00234213	0.0153988
Bbs10	0.701748	0.45325	0.383061	0.441442	1.07671	0.869924	0.780963	0.839406	0.494875	0.89175	0.554948	0.00092468	0.00738134
BC025920	0.494331	0.51445	0.256667	0.233091	0.7543	0.880418	0.699235	1.05307	0.374635	0.846755	0.442436	0.005907	0.0313143
BC037032	3.51516	2.77332	1.90744	2.57677	5.56115	5.04694	2.93609	4.51422	2.69317	4.5146	0.596547	0.0004442	0.00406222
Bckdhb	17.6469	12.1702	11.2269	18.258	31.6023	23.463	25.7244	36.9989	14.8255	29.4471	0.503462	1.00985e-10	8.3066e-09
C130080G10Rik	68.2598	56.1739	38.5088	42.0266	75.7225	112.253	66.8839	66.1158	51.2423	80.2439	0.638582	0.00136384	0.00997668
C1qtnf4	2.64502	2.37438	1.32883	1.68048	3.93982	3.2128	2.52881	4.38407	2.00718	3.51637	0.57081	0.00607086	0.0319258
Cacfd1	1.39322	1.20528	1.17652	1.50189	2.03565	2.00298	1.68174	2.36865	1.31923	2.02225	0.652358	6.64835e-09	3.29911e-07
Cacna2d1	18.1411	14.2966	15.2003	13.1499	27.9506	27.1836	22.3935	25.7	15.197	25.8069	0.588874	2.23537e-09	1.2864e-07
Camk2a	5.44779	3.96955	3.25137	4.31273	8.90596	6.88763	6.29232	7.61142	4.24536	7.42433	0.571817	1.19034e-07	4.03037e-06
Capn3	0.450152	0.184266	0.273135	0.460628	0.508251	0.702412	0.691548	0.915548	0.342045	0.70444	0.485556	0.00156376	0.011122
Car8	2.68166	2.9482	2.33693	3.28672	4.17138	4.411	3.76431	4.61287	2.81338	4.23989	0.66355	1.29237e-10	1.02947e-08
Ccbl2	6.85805	5.88762	4.92347	7.64555	11.52	10.0787	11.4073	12.2792	6.32867	11.3213	0.559006	3.1474e-12	3.6643e-10
Ccdc127	7.68965	5.88435	3.38105	5.97471	11.081	10.2335	8.57565	9.69384	5.73244	9.89601	0.579268	0.000216986	0.00229978
Ccdc141	18.2373	14.7841	13.2633	9.70657	28.1209	25.7018	17.3717	20.8523	13.9978	23.0117	0.608291	0.000212869	0.00226089
Ccdc17	0.474349	0.404522	0.515964	0.356456	0.507383	0.652176	0.699178	1.03367	0.437823	0.723102	0.605479	0.00414787	0.0239506
Cdkl5	0.478085	0.524197	0.162441	0.500754	0.826208	1.01567	0.534742	0.563773	0.416369	0.735099	0.566412	0.00803076	0.0396689
Cdnf	6.69047	5.34615	5.01208	5.94435	11.0138	9.63117	11.1291	9.16375	5.74826	10.2345	0.561655	1.15887e-08	5.23566e-07
Cenpf	1.16466	0.928133	0.377376	0.766248	4.46348	2.72378	1.74688	1.40999	0.809103	2.58604	0.312873	2.7873e-06	6.23128e-05
Cep128	1.29463	0.84279	0.487027	0.865897	2.0349	1.9702	1.93677	1.2199	0.872586	1.79044	0.487358	0.000186675	0.00203569
Cep85	6.14408	5.95643	5.60835	5.98843	8.55085	7.52223	9.23479	10.6212	5.92432	8.98227	0.659557	5.7335e-07	1.63114e-05
Cep85l	1.34168	1.42721	0.901339	1.575	2.65412	2.3405	1.6932	2.07489	1.31131	2.19068	0.598586	0.00393723	0.0230522
Ces1d	11.3248	5.54734	2.3709	9.88272	22.7163	24.6163	19.815	22.8358	7.28143	22.4959	0.323678	2.19975e-07	6.93608e-06
Chrm2	17.3675	13.7298	8.11125	9.22957	25.2838	20.9591	16.673	19.3214	12.1095	20.5593	0.589004	0.000450651	0.00410632
Clasp1	31.8195	27.7597	15.2956	22.0681	43.0372	39.4006	33.8413	38.3176	24.2357	38.6492	0.627069	0.000184452	0.00201711
Clcn1	0.692378	0.310847	0.0416472	0.299966	2.48458	1.48275	1.35764	1.48461	0.336209	1.70239	0.197492	1.45382e-07	4.80426e-06
Cmss1	21.0552	17.2016	8.91564	16.683	28.1097	35.525	25.6202	26.8067	15.9638	29.0154	0.550184	0.000134425	0.00157228
Cmtm8	5.67036	4.7062	3.38968	4.26893	12.8548	7.70257	8.00852	6.61608	4.50879	8.7955	0.512625	2.40056e-05	0.000371878
Cmya5	43.0059	32.688	24.7353	32.1401	69.719	66.9396	67.8877	83.8476	33.1423	72.0985	0.459681	3.34108e-13	4.6392e-11
Cnga3	0.535304	0.291864	0.350646	0.340948	0.551463	0.551556	0.907259	0.903098	0.37969	0.728344	0.521306	0.00491557	0.0272136
Cngb3	0.302715	0.289132	0.0313592	0.393652	1.65496	1.63837	1.43704	1.07531	0.254215	1.45142	0.175149	2.50579e-13	3.57785e-11
Coq10a	42.036	33.9035	25.0623	42.792	54.9065	46.443	56.1213	67.6038	35.9484	56.2686	0.638871	7.33754e-05	0.00095325
Coq9	180.25	142.889	146.356	169.633	232.803	222.283	230.02	274.058	159.782	239.791	0.666339	4.43435e-09	2.33846e-07
Cox7a1	1510.67	1321.39	855.236	1517.29	2264.2	2309.45	2407.22	2514.97	1301.15	2373.96	0.548093	8.31358e-09	3.96927e-07
Cpeb3	9.33321	7.78542	5.04116	8.37586	21.6609	14.1127	13.8788	14.2114	7.63391	15.966	0.478135	1.07819e-08	4.96e-07
Cpn2	0.438911	0.258179	0.0644432	0.122669	1.3462	0.98426	0.572541	0.711323	0.221051	0.903582	0.244639	7.87645e-06	0.000148087
Crhr2	5.95878	4.27936	2.8278	4.186	9.03367	7.68349	7.54652	10.048	4.31299	8.57791	0.502802	2.68109e-09	1.5029e-07
Cryba4	3.89566	3.08157	1.14993	4.1614	5.31194	5.54222	4.74756	5.25782	3.07214	5.21489	0.589109	0.00309876	0.0191297
Csdc2	19.0533	18.522	10.0713	19.1079	29.6077	25.5878	26.4263	30.4116	16.6886	28.0084	0.595843	3.74671e-05	0.000543166
Ctf1	2.16766	1.43605	0.77497	1.11635	2.45082	2.08396	2.28795	3.65701	1.37376	2.61994	0.524348	0.00173221	0.0120927
Ctla4	0.434182	0.150902	0.501915	0.495106	0.774031	0.820607	0.806131	0.946718	0.395526	0.836872	0.472624	0.000755953	0.00622151
Ctnna3	3.97927	3.65398	2.72165	2.71137	5.7212	5.04435	4.15821	5.51945	3.26657	5.1108	0.63915	1.92583e-05	0.000309093
Ctnnal1	5.21832	5.55995	4.06725	5.61169	9.70486	7.51625	7.17942	8.70226	5.1143	8.2757	0.61799	8.87072e-08	3.10783e-06
Cyb5r2	1.8566	1.62519	1.10326	1.78106	3.46258	2.53017	2.87474	2.32748	1.59153	2.79874	0.568659	2.73312e-06	6.17112e-05
Cyb5rl	1.99298	1.56498	1.11699	2.37568	2.64713	2.24791	2.88804	2.92954	1.76266	2.67816	0.658161	0.0017321	0.0120927
Cyp26b1	0.276644	0.231941	0.803522	0.51479	1.75288	1.66937	2.38307	1.11338	0.456724	1.72967	0.264053	8.937e-06	0.000163953
D3Ertd751e	3.21226	3.10591	2.64379	3.44712	5.62788	6.0047	5.93838	6.61532	3.10227	6.04657	0.513063	3.41431e-14	6.15186e-12
D830005E20Rik	7.41101	6.70528	3.49997	4.61335	9.00948	8.88043	6.771	8.68541	5.5574	8.33658	0.666628	0.0058993	0.0312845
D830046C22Rik	0.732309	0.440021	0.241606	0.476938	1.048	0.818142	0.778276	0.844421	0.472719	0.872211	0.541978	0.00903801	0.0433842
Daam1	12.9536	11.4737	9.20909	12.1191	20.0674	16.9883	16.6292	16.3803	11.4389	17.5163	0.653043	1.21208e-07	4.08571e-06
Dbt	15.768	10.9725	9.37321	13.5437	28.6333	23.8135	22.7625	25.8227	12.4143	25.258	0.4915	5.70343e-10	3.73686e-08
Dcaf12l1	0.653794	0.470651	0.402369	0.692078	1.06506	0.894465	0.831223	1.09539	0.554723	0.971536	0.570975	3.86498e-05	0.000555522
Dcun1d2	17.7769	15.153	10.4553	13.659	23.7221	26.5459	18.3464	20.7102	14.261	22.3312	0.638613	0.000100299	0.00123517
Dgke	2.06151	1.69893	1.42553	1.51094	3.47728	2.68744	1.88612	2.38274	1.67423	2.60839	0.641863	0.00086287	0.00695767
Dhdh	5.23989	5.32083	6.40135	7.1517	9.24339	8.30387	9.55977	9.72801	6.02844	9.20876	0.654642	4.61298e-05	0.000643479
Dhtkd1	0.595785	0.49051	0.340087	0.464113	1.07411	0.74787	1.12713	0.853987	0.472624	0.950772	0.497095	6.90163e-07	1.91312e-05
Dixdc1	0.991613	0.830525	0.505425	0.898128	1.80976	1.20504	1.15581	1.31544	0.806423	1.37151	0.587982	0.00176555	0.012239
Dnaaf3	2.89362	1.65827	1.00206	2.00559	3.11448	2.49361	2.7483	3.50266	1.88988	2.96476	0.637448	0.00650929	0.033716
Dnajc28	9.74758	6.72961	5.41752	7.91141	16.6866	15.2434	13.1238	15.7194	7.45153	15.1933	0.490448	7.71721e-11	6.5618e-09
Dpy19l4	2.61623	3.0792	1.94374	2.56579	4.39915	3.43442	4.33626	4.06461	2.55124	4.05861	0.628599	4.64624e-05	0.000646926
Dsg2	8.75657	9.87754	7.45873	7.76659	17.0815	13.2766	10.2703	12.7165	8.46486	13.3362	0.634728	4.98923e-06	0.000101768
Dusp7	13.3999	10.3628	6.0608	11.521	18.9227	17.9092	12.4108	16.0817	10.3361	16.3311	0.632909	0.000388612	0.00365774
Dut	4.7412	4.24716	2.45082	4.17466	5.89626	5.73116	5.21976	6.87146	3.90346	5.92966	0.658294	0.00408253	0.0236124
E330011O21Rik	2.80626	2.23932	2.69204	2.98053	4.03502	4.51119	3.49551	5.08664	2.67954	4.28209	0.625755	5.91134e-07	1.67543e-05
Ech1	594.688	497.376	358.46	443.159	774.905	768.505	671.991	861.185	473.421	769.147	0.615514	6.74836e-08	2.46112e-06
Echdc3	7.0088	5.35701	4.94692	7.19314	11.3497	9.67236	10.2651	11.3305	6.12647	10.6544	0.575018	9.02719e-10	5.64573e-08
Echs1	123.189	107.687	101.411	121.203	190.256	176.133	159.689	184.732	113.372	177.703	0.637986	8.81712e-15	1.73308e-12
Eepd1	6.29741	5.65029	2.2488	5.166	11.4484	8.58725	8.17619	10.6692	4.84062	9.72025	0.497993	3.83303e-05	0.000551978
Efcab2	23.4161	19.4934	16.0969	17.8008	37.8071	35.1528	35.3459	39.8363	19.2018	37.0355	0.51847	9.20139e-16	2.0183e-13
Efnb3	16.6776	12.0115	5.88458	9.23279	33.9377	21.5928	28.4919	35.5735	10.9516	29.899	0.366286	1.8478e-08	7.92251e-07
Egflam	1.53883	1.58471	0.681757	1.25246	3.13027	2.56749	1.52132	2.90492	1.26444	2.531	0.499581	0.00191169	0.0130684
Egln1	70.5715	60.613	48.6286	61.6956	97.4199	93.3916	89.4719	110.182	60.3772	97.6164	0.618515	3.81884e-12	4.41207e-10
Ehhadh	2.2885	1.76588	2.61364	2.32661	3.52643	3.62175	3.8663	4.61085	2.24866	3.90633	0.575645	4.96081e-07	1.42741e-05
Eid2b	4.07643	3.51647	2.40149	3.84791	5.31646	4.67052	4.73588	6.07269	3.46057	5.19889	0.665636	0.00171858	0.0120253
Eno3	501.509	430.719	206.369	426.305	602.011	641.276	551.238	789.724	391.226	646.063	0.605554	0.000437864	0.00402292
Enpp2	2.8501	2.12365	1.57442	4.21252	3.46536	3.89535	4.31358	5.77222	2.69017	4.36163	0.616781	0.00257498	0.0165851
Entpd5	23.8119	17.5972	12.8559	20.4473	35.6214	34.0089	31.7595	31.0632	18.6781	33.1132	0.564068	5.56039e-07	1.58786e-05
Epha4	5.99581	5.23697	1.30988	4.2731	12.3106	8.85697	9.31063	14.2527	4.20394	11.1827	0.375932	0.00175171	0.0121895
Ephb1	0.665037	0.350701	0.18077	0.517546	0.63211	0.54981	0.84951	0.958824	0.428513	0.747564	0.573212	0.00539678	0.0292551
Ephb3	2.29221	2.15417	0.890466	2.07435	3.8923	2.65629	2.62203	2.9648	1.8528	3.03385	0.610709	0.00839301	0.041043
Erc1	4.06368	3.44082	1.91893	2.73995	5.14654	5.48556	4.06878	5.40713	3.04085	5.027	0.604904	9.3419e-05	0.00116562
Etfa	106.953	98.2604	101.25	117.98	162.16	156.055	156.908	181.388	106.111	164.128	0.646514	4.25339e-18	1.39946e-15
Etfdh	154.015	123.105	131.735	122.461	198.682	208.16	192.275	215.387	132.829	203.626	0.652318	1.00664e-09	6.24408e-08
Etl4	3.80877	3.52391	2.00585	3.20913	5.42288	4.26911	4.77352	4.79674	3.13692	4.81556	0.651413	0.000403672	0.00377367
Etohi1	4.26063	3.19743	2.3645	2.74757	6.03426	6.69473	5.21864	5.1554	3.14253	5.77576	0.544089	6.47624e-08	2.38486e-06
Fam131a	7.72592	6.25087	2.62829	4.97006	11.486	10.121	7.86034	10.1462	5.39378	9.9034	0.544639	0.000312807	0.00308828
Fam179a	1.36971	1.18428	0.32513	0.993082	2.43781	1.30075	1.4809	1.17066	0.968051	1.59753	0.605967	0.00998324	0.0469294
Fam210a	18.5175	15.7838	11.8381	13.7134	25.8131	25.9586	21.0018	21.7905	14.9632	23.641	0.632934	1.18118e-06	3.01469e-05
Fam212b	3.04176	2.56814	1.40429	2.22648	3.66915	4.30051	3.19304	4.61453	2.31017	3.94431	0.585697	0.000248004	0.00257757
Fan1	1.26227	0.969978	0.685848	1.27212	1.90097	1.77665	1.50986	1.89891	1.04755	1.7716	0.591302	0.000359069	0.00342872
Fbp2	8.81101	5.86091	2.55899	2.88796	11.0936	12.4627	9.98429	10.2402	5.02972	10.9452	0.459537	0.0030872	0.0190869
Fbxo31	13.1555	10.7166	9.51653	18.4351	23.3264	15.7584	17.9085	25.8474	12.956	20.7102	0.625585	0.000308365	0.00305839
Fgd4	4.93695	4.01544	2.19439	3.28456	7.48462	7.71242	5.331	4.6613	3.60783	6.29733	0.572914	0.000347614	0.00333406
Fign	1.27754	1.00694	0.474807	0.657657	1.91949	1.66333	1.32811	1.5743	0.854236	1.62131	0.52688	0.00244065	0.0158947
Fitm1	76.9889	60.2008	31.7526	62.0803	102.613	87.7148	81.6455	123.881	57.7557	98.9636	0.583605	0.00024487	0.00255241
Fitm2	41.5015	34.1561	34.9425	31.8986	58.9089	50.3832	41.0221	65.0812	35.6247	53.8489	0.661568	7.56976e-06	0.00014393
Fkbp4	109.941	84.0246	35.8562	83.3303	151.013	145.961	116.983	138.632	78.2881	138.147	0.566701	0.000720903	0.00598772
Fktn	3.5585	3.86202	2.31992	2.45699	5.10849	5.93635	4.91076	5.52951	3.04936	5.37128	0.567716	3.16165e-06	6.93502e-05
Fn3k	1.09648	0.953987	0.716536	1.22128	1.75707	1.40349	1.44252	1.74246	0.997071	1.58638	0.62852	0.000427835	0.00395091
Fndc5	80.6946	70.2724	50.8627	89.1171	116.844	120.842	117.414	140.632	72.7367	123.933	0.586903	7.26164e-08	2.63561e-06
Foxo6	1.18389	0.320514	0.233607	0.612933	1.82022	1.65479	1.09235	1.13076	0.587736	1.42453	0.412582	0.00159974	0.0113246
Frat1	0.696658	0.446355	0.435705	0.430047	1.14476	0.803147	0.890403	0.858491	0.502191	0.9242	0.543379	0.00513254	0.0281147
Fsd2	70.8014	59.6749	33.9758	48.243	88.855	88.4428	73.2054	73.1936	53.1738	80.9242	0.657082	0.00192614	0.013144
Fv1	4.57848	4.13349	2.17027	3.66568	7.28258	8.67717	4.67389	7.51129	3.63698	7.03624	0.516893	0.000490506	0.004385
Fyco1	33.7477	28.9786	19.1207	20.9203	54.2896	49.0809	42.6789	46.5874	25.6918	48.1592	0.533476	9.1101e-08	3.16242e-06
G630090E17Rik	2.31043	1.34588	1.24276	1.04002	3.28719	2.77515	2.14736	3.26072	1.48477	2.8676	0.517774	0.000825326	0.00669417
Gal3st3	4.10594	2.48229	0.574743	1.61194	6.70206	6.02918	4.30001	7.15316	2.19373	6.0461	0.362834	0.000598691	0.005128
Gbas	204.312	189.488	159.16	171.461	308.11	249.154	279.483	298.893	181.105	283.91	0.637896	8.09162e-09	3.88783e-07
Gbp6	2.61599	1.91113	1.16794	2.0696	4.21884	2.74202	3.37733	4.83118	1.94116	3.79234	0.511863	1.15969e-05	0.000201283
Gcat	2.07534	1.94626	1.06657	2.21497	3.10497	2.8573	2.94249	4.82972	1.82578	3.43362	0.531736	0.00203271	0.0136916
Gcdh	14.6497	11.9622	12.401	16.6356	27.1604	21.8375	23.9016	32.4095	13.9121	26.3273	0.528429	7.04431e-12	7.72577e-10
Gdpd5	5.02064	3.99815	2.47822	3.62077	7.19741	5.25611	4.97659	6.11778	3.77944	5.88697	0.642001	0.00362755	0.0216324
Ghr	25.6929	22.1795	17.3653	24.5876	38.0406	37.4721	29.3624	32.8602	22.4563	34.4338	0.652159	2.49225e-07	7.72954e-06
Gja3	5.78554	5.02504	2.99628	4.78948	9.67011	7.63721	5.68475	6.52031	4.64909	7.37809	0.630121	0.000435899	0.0040081
Glt28d2	2.08284	2.04859	1.44102	1.48747	2.66625	3.26708	2.2629	2.70375	1.76498	2.72499	0.647701	0.000546493	0.00475355
Gm10336	12.8169	8.6396	5.98855	12.5089	27.6614	24.9761	25.1056	30.1009	9.98849	26.961	0.370479	5.91762e-13	7.72097e-11
Gm10635	0.400033	0.36147	0.0170046	0.134724	1.57804	0.952888	0.577799	1.09848	0.228308	1.0518	0.217064	0.000111731	0.00134637
Gm14420	9.78844	7.90454	11.6084	11.3119	14.7053	16.0381	15.4025	15.6833	10.1533	15.4573	0.656861	1.13033e-05	0.0001972
Gm16793	2.56591	1.30354	0.695721	1.44175	4.65603	5.09377	3.80111	2.36543	1.50173	3.97908	0.377406	0.000211925	0.0022572
Gm19277	2.28355	1.50228	0.488812	1.09532	6.6759	2.88333	1.7439	1.33004	1.34249	3.15829	0.425069	0.00192709	0.013144
Gm19461	3.048	2.17666	1.48426	1.30335	3.82813	4.20265	2.85856	2.8544	2.00307	3.43593	0.582978	0.00190477	0.0130269
Gm19522	0.64468	0.499606	0.616901	0.894654	2.2428	2.42182	1.52808	2.13301	0.66396	2.08143	0.318992	1.08411e-10	8.7743e-09
Gm20300	6.8359	6.66108	5.39546	6.38557	10.492	10.3886	9.12267	8.48059	6.3195	9.62096	0.656847	2.67688e-06	6.08328e-05
Gm6416	1.49372	1.1989	0.377095	0.730522	2.50626	2.98178	2.46863	1.56471	0.950059	2.38035	0.399126	0.00451671	0.0255723
Gm9899	4.4226	3.92109	3.60779	3.75132	7.20828	5.48794	5.21847	7.34217	3.9257	6.31421	0.621725	2.06961e-05	0.00032731
Gpr137b-ps	1.34116	0.556708	0.631305	0.666549	1.08504	1.14783	1.52296	1.27671	0.79893	1.25814	0.635009	0.00513791	0.0281339
Gpr22	7.71227	6.5605	2.03694	3.69263	12.755	11.3033	9.83009	15.0351	5.00058	12.2309	0.408848	0.00251024	0.0162431
Gpt	8.48774	4.58375	3.6036	6.5886	11.4534	9.88174	12.4773	13.1058	5.81592	11.7296	0.495833	3.27928e-05	0.000484552
Gramd4	9.12278	8.11386	4.65869	8.29343	15.209	10.4854	9.3452	12.1428	7.54719	11.7956	0.639831	0.000260062	0.00267533
Grb14	56.2425	40.2116	29.977	38.8097	73.6028	67.1011	53.6676	64.543	41.3102	64.7286	0.638206	3.51386e-05	0.000514335
Gstk1	26.4944	17.8605	12.8589	21.7903	52.5295	53.2256	52.2174	58.1563	19.751	54.0322	0.365541	3.36508e-17	9.79432e-15
Gstm7	11.2122	8.77935	7.14358	7.18231	21.8919	18.0538	16.1123	20.1338	8.57935	19.048	0.450407	1.59496e-12	1.96258e-10
Gzmm	1.35345	1.171	0.819399	1.39281	2.89541	2.50126	1.94641	3.52884	1.18417	2.71798	0.43568	6.23354e-09	3.16593e-07
Hadh	191.857	154.031	106.589	154.103	270.516	244.698	247.221	277.636	151.645	260.018	0.58321	7.68168e-08	2.77476e-06
Hcn4	1.41342	1.43363	0.28877	0.611964	2.76876	2.69425	1.43858	3.3236	0.936948	2.5563	0.366525	0.000379019	0.00358304
Hdac11	5.68269	4.81477	3.5857	7.7722	10.4703	8.37426	9.3799	13.1435	5.46384	10.342	0.528316	3.59075e-07	1.07092e-05
Heatr5b	4.64212	4.42325	3.06688	3.55883	7.59151	5.48898	5.3686	5.41613	3.92277	5.9663	0.657488	3.59998e-05	0.000524911
Hfe2	72.783	55.0944	43.4976	60.4638	86.8907	88.2831	85.6721	105.798	57.9597	91.6609	0.632327	9.34478e-07	2.4683e-05
Hhatl	27.6145	21.9073	15.3504	20.244	40.1715	31.9924	26.6125	36.9944	21.279	33.9427	0.626909	4.82061e-05	0.000665693
Hist2h2be	2.20171	1.97458	1.22455	1.94966	4.51813	3.9502	3.02877	3.50525	1.83763	3.75059	0.489958	1.77559e-06	4.3205e-05
Hlf	1.47592	0.872476	0.770681	1.8047	2.03567	2.07808	1.87324	2.87668	1.23094	2.21592	0.555498	0.00049261	0.00439862
Hnmt	2.43472	2.57068	2.41926	4.05035	5.21889	5.3419	6.60699	6.46288	2.86875	5.90767	0.485598	2.81272e-05	0.000424432
Hook1	3.16408	2.61102	1.64691	2.37955	4.47528	4.19691	3.62015	4.69206	2.45039	4.2461	0.577092	8.00378e-05	0.00101882
Hopx	108.732	73.109	36.6139	66.949	149.776	139.322	118.535	131.434	71.3509	134.767	0.529439	0.000195204	0.00210428
Hrc	209.346	149.428	104.311	166.277	343.938	291.584	304.361	387.863	157.34	331.936	0.474007	2.88433e-10	2.05917e-08
Hsbp1l1	1.01104	0.685454	1.00996	0.715304	1.62217	1.56382	1.41678	2.06815	0.855438	1.66773	0.512936	0.00777142	0.0386782
Ift81	10.2151	8.2509	4.69729	8.2238	16.8616	14.5866	10.1097	13.7381	7.84678	13.824	0.56762	1.12913e-05	0.0001972
Il15	9.51353	7.47834	5.61341	1.28858	14.6643	13.0219	15.3653	20.7486	5.97347	15.9501	0.37451	0.00147165	0.0105862
Ino80dos	3.82138	2.11943	1.85526	1.69669	5.21965	5.75974	2.52266	5.73578	2.37319	4.80946	0.493442	9.08884e-08	3.16242e-06
Intu	2.92558	1.98917	1.66763	2.77802	4.30282	3.52808	3.46193	3.37969	2.3401	3.66813	0.637954	0.000107947	0.00131017
Irs1	4.8562	4.29402	3.36983	3.16157	9.33049	5.80946	4.65402	7.25978	3.9204	6.76344	0.579646	5.32662e-05	0.000720451
Isoc1	18.1893	14.0934	9.54582	13.413	22.767	22.1104	17.4929	21.4516	13.8104	20.9555	0.659035	0.000311623	0.00308061
Isoc2a	25.8144	21.1398	21.557	28.1462	37.1512	32.9052	36.2557	41.1177	24.1643	36.8574	0.655616	1.36244e-08	5.98286e-07
Ivd	58.8827	39.4036	42.1418	53.8414	114.068	82.2406	95.2072	120.62	48.5674	103.034	0.471373	2.23399e-13	3.22013e-11
Kbtbd3	3.64758	3.78098	2.36639	3.22803	4.10916	5.68386	5.18894	4.814	3.25574	4.94899	0.657859	0.000480176	0.0043156
Kcna7	2.98669	2.57409	1.46686	3.28257	3.87822	2.99543	3.91784	4.93173	2.57755	3.9308	0.655732	0.00587975	0.0312246
Kcnh2	14.1922	11.8131	7.76996	9.76392	17.4993	15.5108	12.0797	20.6331	10.8848	16.4307	0.662467	0.00057445	0.00494976
Kcnj2	5.79583	3.34038	3.64298	3.16203	9.78316	10.0364	5.29685	7.88027	3.9853	8.24917	0.483115	5.60343e-06	0.000112477
Kcnj3	11.5023	7.95498	3.67228	8.91659	19.098	20.0512	16.4719	19.4795	8.01153	18.7751	0.42671	9.76162e-05	0.00120777
Kcnj5	13.8665	13.783	4.88347	9.2951	22.7047	19.3769	15.2278	20.3961	10.457	19.4264	0.538288	0.000497368	0.00443065
Kcnn2	1.93492	1.71081	0.700983	1.72998	3.95996	3.26836	1.91848	2.69635	1.51917	2.96079	0.513096	0.00670777	0.0345196
Kcnv2	0.558307	0.30642	0.220177	0.745044	2.63286	1.96957	2.02803	2.68628	0.457487	2.32918	0.196415	1.21689e-14	2.33135e-12
Klf12	1.34563	1.21588	0.596195	0.964852	2.5319	1.89134	1.52814	1.88094	1.03064	1.95808	0.526352	9.00634e-05	0.00113121
Klf15	12.729	10.8435	9.26768	11.5225	21.7326	17.8765	17.9878	22.1969	11.0907	19.9485	0.555967	5.2558e-12	5.89233e-10
Klhdc1	9.43296	8.6555	5.76792	8.95566	18.0549	15.9902	13.6626	15.2699	8.20301	15.7444	0.521011	1.17745e-09	7.18576e-08
Klhl23	7.38434	4.87524	4.1936	4.58333	10.6238	11.3309	6.64752	7.79706	5.25913	9.09981	0.577938	7.76813e-05	0.000995517
Klhl24	30.8627	25.8196	19.4913	24.1949	59.8778	43.0331	39.8685	39.5555	25.0921	45.5837	0.550462	6.83612e-07	1.90759e-05
Klhl3	0.924098	0.733847	0.324936	0.765938	1.42996	1.35039	1.04977	1.52161	0.687205	1.33793	0.513633	0.00027287	0.00277546
Klhl30	12.7469	9.36358	5.60806	9.25048	18.1767	14.8973	11.3841	14.5608	9.24226	14.7547	0.626394	0.0013351	0.00981384
Klhl32	0.61722	0.753887	0.716009	1.22879	1.53811	1.42738	0.851485	1.65712	0.828976	1.36852	0.605746	0.00427428	0.0244672
Klhl33	2.5898	1.19364	0.4213	1.24222	6.40555	3.64029	1.94538	3.71881	1.36174	3.92751	0.346718	0.00194769	0.0132546
Klhl38	6.12796	4.03664	3.87119	3.25524	11.5052	6.81951	6.43817	5.50734	4.32276	7.56756	0.571222	0.00122697	0.00924809
Krt222	8.06531	6.8909	2.63738	5.24329	9.34126	8.8759	8.40914	7.77531	5.70922	8.6004	0.663832	0.00842581	0.0411503
L2hgdh	7.28673	6.22865	5.39604	7.3225	11.9501	10.8179	9.54325	11.2648	6.55848	10.894	0.602027	3.36695e-10	2.37018e-08
Lama5	8.3098	5.20535	4.40607	6.71514	12.1307	7.43562	7.63665	11.6874	6.15909	9.7226	0.633482	0.000975078	0.00769839
Lamb3	2.07753	1.82633	0.743788	1.75325	3.14327	2.32407	1.7025	3.1459	1.60023	2.57893	0.620502	0.00622183	0.0325501
Lbh	150.013	123.963	97.3102	98.6432	193.452	166.284	158.479	206.918	117.482	181.284	0.648055	1.39707e-05	0.000235628
Ldhd	10.488	7.82897	6.04916	10.5811	17.8457	15.0192	17.1314	21.1582	8.7368	17.7886	0.491146	1.69026e-10	1.28553e-08
Lenep	1.96757	2.35315	1.89443	2.34234	3.76121	3.37566	3.18902	2.83951	2.13937	3.29135	0.649998	0.00139911	0.0101903
Letm2	1.04061	1.27326	0.83361	1.09955	2.09038	1.59216	1.40891	1.72378	1.06176	1.70381	0.623168	2.58868e-05	0.000396958
Lgals4	8.28632	7.12847	7.21121	5.43671	19.4021	14.5354	10.2941	15.1957	7.01568	14.8568	0.47222	4.53508e-08	1.75996e-06
Lingo3	2.73214	1.28717	0.472515	1.33038	4.53803	3.76	3.12771	4.34505	1.45555	3.9427	0.369176	0.000291423	0.00292486
Lnpep	12.9745	11.3101	6.9246	8.48838	17.8966	16.917	13.599	11.2023	9.92441	14.9037	0.665902	0.00562816	0.0302823
Lpl	643.625	565.536	612.055	586.21	1291.21	912.86	951.7	1026.75	601.857	1045.63	0.575593	1.30736e-10	1.03596e-08
Lrrc14b	22.9745	15.8865	7.91117	17.4205	37.3336	33.702	27.662	29.5611	16.0482	32.0647	0.500494	2.13451e-05	0.00033547
Lrrc15	3.50239	2.57365	0.508608	1.2478	9.3365	7.62037	3.81636	5.41053	1.95811	6.54594	0.299134	0.00237579	0.015566
Lrrc3b	9.25318	8.45402	6.39093	5.25283	12.8652	14.2491	8.19882	11.346	7.33774	11.6648	0.62905	0.00452749	0.0256067
Lrtm1	35.4662	20.2266	7.64337	16.2353	51.0868	57.2559	58.5811	32.3301	19.8928	49.8135	0.399346	0.0039114	0.0229098
Lsmem1	20.6264	16.5792	5.05983	13.6758	27.6135	25.3718	24.7331	22.1124	13.9853	24.9577	0.56036	0.00449508	0.0254997
Lyrm9	6.06087	4.76566	3.65227	5.02663	7.89698	7.49097	6.56188	7.83804	4.87636	7.44697	0.654811	6.40555e-05	0.000844495
Lysmd4	4.55308	3.92526	3.03853	3.65669	6.9659	6.69772	4.83139	6.89469	3.79339	6.34743	0.597626	3.85707e-07	1.14017e-05
Lzic	14.5699	12.3203	6.5992	11.0279	18.4998	17.0303	14.8407	16.5149	11.1293	16.7214	0.665572	0.00113312	0.00868607
Magix	5.88315	4.37806	2.00225	4.4077	8.20611	7.56475	6.61009	8.77643	4.16779	7.78934	0.535063	0.000544777	0.00474135
Maob	12.6118	8.52585	10.4845	13.6103	18.6973	20.8898	17.0669	24.3507	11.3081	20.2512	0.558392	1.43078e-08	6.24844e-07
Map2k6	2.02545	1.18555	0.347435	1.63393	3.34413	2.88573	2.00687	2.55635	1.29809	2.69827	0.481082	0.00695503	0.0354784
Mapk10	2.02962	1.40914	1.17811	1.25217	2.59118	2.80318	1.77772	2.2888	1.46726	2.36522	0.620348	0.000960819	0.00760963
Mboat2	1.65706	1.82887	1.03197	1.17189	3.7153	5.23746	2.8953	1.70311	1.42244	3.38779	0.419873	5.88892e-05	0.000785275
Mccc1	24.4467	19.9477	16.8858	20.2344	36.977	32.0109	27.1603	34.4682	20.3787	32.6541	0.624078	3.31595e-10	2.34518e-08
Mccc2	16.2976	12.0928	11.4692	15.2769	26.6021	24.1177	18.926	26.4387	13.7841	24.0211	0.573833	3.19535e-11	2.96697e-09
Mettl20	5.06918	4.66018	9.0855	5.90566	11.0165	9.11914	10.1074	11.6979	6.18013	10.4852	0.589415	0.00018913	0.00205638
Mfap3l	2.05762	1.29791	1.41911	2.43808	2.4549	2.97587	2.4321	3.10237	1.80318	2.74131	0.65778	0.0103613	0.0481479
Mfsd7c	0.70533	0.64632	0.50963	0.689902	1.31495	1.04128	0.86134	1.22105	0.637795	1.10966	0.574766	1.85784e-05	0.000301376
Mlxipl	2.85982	1.89186	1.02885	2.81425	4.60704	3.52877	3.45412	4.85402	2.14869	4.11099	0.52267	4.22139e-05	0.000597668
Mmab	6.62678	4.71995	5.37345	6.51484	9.6495	8.78828	10.5986	11.9401	5.80875	10.2441	0.567034	2.4445e-07	7.61266e-06
Mme	1.86497	1.35221	0.32219	1.51212	2.08203	2.52121	2.26147	3.03006	1.26287	2.47369	0.510521	0.00459859	0.0258773
Mmp15	19.6249	13.8117	5.9592	14.0941	24.6478	20.3377	16.4057	21.2213	13.3725	20.6531	0.647481	0.00988564	0.0465668
Mov10l1	9.61767	7.64666	8.18252	9.25638	13.3487	12.953	11.5077	14.7653	8.67581	13.1437	0.660074	1.33369e-09	8.07414e-08
Mpped2	2.897	2.70289	2.83648	2.96175	5.69483	4.08353	3.5048	4.4509	2.84953	4.43351	0.642726	0.00053203	0.00465286
Mpv17	26.4588	20.2843	17.9833	20.3739	38.3067	36.1853	28.7162	35.9525	21.2751	34.7902	0.611526	3.65146e-11	3.36981e-09
Msrb2	29.1956	23.6269	15.6501	28.0206	41.6811	39.8322	34.9243	45.1468	24.1233	40.3961	0.597169	3.20974e-06	7.03031e-05
Mtr	7.9989	6.59193	4.31798	7.01623	13.9955	12.7005	11.138	14.8144	6.48126	13.1621	0.492418	2.73224e-10	1.9881e-08
Mtrf1l	3.18399	2.52877	1.85887	2.28359	4.08751	4.08808	3.89075	3.88857	2.46381	3.98873	0.617693	4.36783e-05	0.000614378
Mut	23.4923	17.1488	15.4211	18.1591	37.8861	38.3641	28.3821	32.0876	18.5553	34.18	0.54287	6.96845e-10	4.48798e-08
Myh6	1255.44	1047.16	557.107	1046.46	1592.68	1493.09	1147.12	1731.78	976.541	1491.17	0.654882	0.00123479	0.00927243
Myl2	3486.3	3098.98	2321.01	2737.11	7616.27	7717.62	7554.46	8072.57	2910.85	7740.23	0.376068	2.80237e-32	7.06899e-29
Mylk4	12.7952	6.86874	8.07984	11.8303	20.4633	18.8843	16.9868	20.5137	9.8935	19.212	0.514965	1.57928e-08	6.79044e-07
Myo5c	0.6798	0.404407	0.25064	0.383614	0.991748	0.979464	0.747147	0.809558	0.429615	0.881979	0.487103	0.000207148	0.00221568
Myocd	7.73512	7.49465	5.57985	4.09905	10.9187	8.86953	8.67532	10.1449	6.22717	9.65209	0.645163	0.00122841	0.00924821
Nadk2	14.5016	13.2024	9.65464	11.5274	23.6673	19.884	18.0476	20.183	12.2215	20.4455	0.59776	8.90052e-09	4.17057e-07
Nampt	29.717	27.0359	22.1396	38.7946	49.1747	38.6064	49.7867	53.613	29.4218	47.7952	0.615581	3.52639e-06	7.55976e-05
Ndufab1	29.909	27.8931	18.4022	27.268	42.0807	42.3579	29.2172	46.3513	25.8681	40.0017	0.646675	3.8988e-06	8.26446e-05
Ndufs1	166.279	145.813	104.39	124.492	219.674	224.662	182.287	211.747	135.244	209.593	0.64527	1.34689e-06	3.38625e-05
Nebl	36.3788	31.6164	17.6091	19.7077	44.6615	50.5522	33.757	35.0797	26.328	41.0126	0.641949	0.00605761	0.0318783
Nnt	92.0399	77.7209	70.2176	101.251	135.626	130.369	142.207	165.029	85.3074	143.308	0.595273	9.51462e-12	1.00702e-09
Nova1	0.280512	0.379664	0.331435	0.388458	0.742052	0.579841	0.572016	0.664069	0.345017	0.639495	0.539515	0.00130744	0.00967635
Nqo2	8.7186	7.1076	6.37941	7.46941	14.4419	14.796	11.9222	10.5376	7.41876	12.9244	0.574012	5.0798e-07	1.45888e-05
Nr1d2	9.20771	7.82668	4.55918	5.81453	11.9005	9.21348	11.6478	8.55585	6.85202	10.3294	0.663351	0.00987059	0.0465393
Nr3c2	1.70868	1.57413	0.892782	1.81386	2.51427	2.1803	2.04631	3.19644	1.49736	2.48433	0.602722	0.00176343	0.012239
Nrn1	4.42257	3.81651	2.34059	6.9025	6.34397	7.71812	7.41804	8.42475	4.37054	7.47622	0.584592	0.000210148	0.00224287
Nt5c1a	8.58525	4.87771	1.98867	3.37427	11.1206	8.62865	7.779	9.45818	4.70648	9.24661	0.508995	0.00677009	0.0347812
Ntf3	1.12001	0.896504	0.649873	0.627644	1.3443	1.30683	1.46416	1.14121	0.823507	1.31412	0.62666	0.00613136	0.0321636
Osbpl6	1.56882	1.38253	0.610827	0.993554	2.74058	1.47125	2.22072	1.92943	1.13893	2.0905	0.544812	0.000721217	0.00598772
Osgepl1	16.2257	15.3063	12.631	15.9167	21.3793	26.2064	26.1881	27.4907	15.0199	25.3161	0.593294	8.5694e-09	4.06577e-07
Oxct1	241.364	214.963	204.081	233.983	369.944	348.596	294.743	354.605	223.598	341.972	0.653849	8.13383e-16	1.81038e-13
P2ry1	4.17104	3.97752	2.26655	5.34942	7.17521	6.81242	6.83965	9.71252	3.94113	7.63495	0.516196	8.89871e-06	0.000163449
Paip2b	9.63746	9.24338	7.21445	11.8092	14.6799	12.5758	14.2476	17.0869	9.47613	14.6475	0.646945	8.20062e-06	0.000153041
Pank1	6.69661	6.00758	4.51226	6.69654	10.7357	7.67712	8.07548	10.0606	5.97825	9.13723	0.654274	1.04355e-05	0.000186033
Pcca	20.7143	16.3733	16.3594	19.3172	30.562	28.6232	25.9081	33.1916	18.191	29.5712	0.615159	3.09358e-13	4.3353e-11
Pcnt	4.62266	4.25279	3.4326	4.43619	8.17284	6.01491	5.65662	7.9067	4.18606	6.93777	0.603373	2.03304e-12	2.46161e-10
Pde3a	11.0188	10.3166	4.75495	6.68698	17.68	12.4632	10.9295	13.0273	8.19434	13.525	0.605866	0.00125078	0.00933833
Pde4a	8.91312	7.17443	5.2853	7.85511	12.8623	10.5146	11.7594	14.0754	7.30699	12.3029	0.593924	1.76872e-07	5.71998e-06
Pde4c	0.336411	0.324595	0.288046	0.493308	0.629718	0.519163	0.520804	0.681061	0.36059	0.587687	0.613575	0.00683159	0.035002
Pdp2	2.49436	1.76042	0.753693	1.84569	5.63313	3.52549	3.33256	4.53658	1.71354	4.25694	0.402529	1.64602e-07	5.38066e-06
Pfkfb1	1.34769	0.987779	1.10369	2.10527	2.92205	2.38769	3.72036	6.09892	1.38611	3.78225	0.366478	1.58989e-06	3.91269e-05
Pfkfb2	13.61	14.5332	5.6105	12.8256	20.5295	17.4558	19.0094	14.968	11.6448	17.9907	0.647268	0.00737257	0.037108
Phkg1	3.97226	2.82904	3.20838	4.11319	7.51809	6.59612	4.06195	6.43547	3.53072	6.15291	0.573829	7.51325e-07	2.0452e-05
Pik3r1	14.8598	11.2393	11.877	13.996	24.9561	21.2051	20.9741	28.2511	12.993	23.8466	0.544858	3.49203e-13	4.80471e-11
Pink1	172.917	153.387	133.876	165.208	252.956	204.743	224.316	310.095	156.347	248.028	0.63036	5.74776e-08	2.13741e-06
Pitpnc1	8.74311	6.86487	5.2911	7.65776	12.7747	10.5357	10.5985	9.85315	7.13921	10.9405	0.652549	0.000520275	0.00458281
Pkd2l2	2.51048	1.92354	1.35465	1.7476	3.75829	4.16598	3.10303	3.18739	1.88407	3.55367	0.530176	9.68608e-05	0.00120065
Pkia	58.8772	52.1232	40.2809	48.482	76.7399	87.551	80.988	76.4241	49.9408	80.4258	0.620955	3.60845e-08	1.441e-06
Pla2g5	7.66897	4.39887	3.33229	6.08926	12.474	13.7432	10.764	14.1468	5.37235	12.782	0.420306	8.4711e-09	4.03176e-07
Plag1	0.717459	0.681771	0.441394	0.45557	1.09023	0.785114	0.974532	0.844403	0.574048	0.923569	0.621554	0.0073541	0.0370397
Plekhh1	0.636955	0.674481	0.219463	0.377478	2.12856	1.7196	0.520764	1.23433	0.477094	1.40081	0.340584	2.18785e-05	0.000342346
Pln	1461.12	1281.87	697.808	940.587	2408.89	2137.78	1883.52	1738.69	1095.35	2042.22	0.536353	1.13049e-05	0.0001972
Plxnb1	2.91481	1.70531	0.973635	2.15149	5.46058	3.73955	4.02751	4.69384	1.93631	4.48037	0.432176	2.77744e-06	6.22765e-05
Polq	1.01656	0.816701	0.44639	0.735398	1.34846	1.28564	1.37695	1.46041	0.753762	1.36786	0.551052	4.10043e-05	0.000582723
Ppara	8.3335	6.38412	4.25793	6.38863	11.6353	9.82792	9.24636	9.90929	6.34104	10.1547	0.624444	9.40254e-05	0.00117222
Ppil1	18.833	17.6323	9.23505	11.8528	20.6789	33.2273	16.8674	19.9101	14.3883	22.671	0.634657	0.00564261	0.0303318
Ppip5k2	11.1342	8.83019	9.67444	13.2431	19.2689	23.0644	13.5288	20.3844	10.7205	19.0616	0.562413	1.37249e-10	1.0763e-08
Ppm1k	13.873	10.9297	8.87277	10.1283	36.2677	24.5548	23.1162	26.9148	10.951	27.7134	0.395152	7.70938e-14	1.25464e-11
Ppp1r3d	3.91752	3.63099	2.21401	2.4386	6.04376	5.29833	3.71124	5.92856	3.05028	5.24547	0.581507	2.18305e-05	0.000342034
Prdm16	1.81817	1.58944	0.806397	1.18104	2.20297	2.26086	1.82233	2.02888	1.34876	2.07876	0.648829	0.0101868	0.0476295
Prlr	0.651629	0.41423	0.334913	0.876637	1.04415	0.856767	0.974012	1.33603	0.569352	1.05274	0.540829	0.000238424	0.00249726
Prodh	5.19521	4.24472	4.63769	6.89356	8.31574	6.80497	6.79089	10.087	5.2428	7.99966	0.655378	3.50545e-06	7.54694e-05
Prrg1	2.3755	1.8885	1.69877	1.88885	3.44973	3.00223	2.42277	3.40247	1.96291	3.0693	0.63953	0.000212077	0.00225723
Psd3	3.8077	3.05458	2.05024	2.96412	4.85098	5.13567	3.74588	4.78191	2.96916	4.62861	0.64148	0.000233301	0.00245209
Ptpn4	3.88313	3.66045	1.7479	2.4985	5.12295	5.18817	4.91231	4.12142	2.94749	4.83621	0.609463	0.00355648	0.021284
Pxmp2	25.1439	18.4793	17.8831	27.4305	40.8909	38.7027	40.6301	51.032	22.2342	42.8139	0.519322	1.16588e-09	7.14394e-08
Pygo1	3.44838	3.08316	2.10309	1.83686	5.90489	4.80352	3.63974	5.32778	2.61787	4.91898	0.532198	0.000427081	0.00394861
Qsox2	3.03437	2.7326	1.9992	2.58101	5.18588	4.69638	3.56294	5.46049	2.5868	4.72642	0.547306	7.86741e-11	6.64687e-09
Rasl10a	1.50064	1.43331	1.19924	2.20737	3.18482	2.34392	3.63162	5.46123	1.58514	3.6554	0.433643	7.75937e-05	0.000995237
Rasl2-9	2.44828	2.32879	1.69316	2.18306	3.97294	4.22305	3.06915	3.44203	2.16332	3.67679	0.588372	0.000611489	0.00520522
Rbfox1	3.65126	2.1057	1.28898	4.05331	7.80454	5.22874	6.91334	8.59611	2.77481	7.13568	0.388864	4.20253e-08	1.64355e-06
Ret	1.09797	0.52759	0.281563	0.776007	1.26327	1.50619	0.913553	1.16637	0.670782	1.21234	0.553295	0.00122364	0.00922846
Retnla	1.82716	1.68013	0.176349	1.37177	2.4548	3.09466	5.37646	4.1324	1.26385	3.76458	0.335721	0.00150424	0.0107643
Rgs4	2.84293	2.28118	2.34508	2.29339	3.94993	3.8442	3.17231	3.74252	2.44064	3.67724	0.663715	0.000184384	0.00201711
Rgs5	102.164	91.1933	56.3135	70.3796	128.909	136.918	119.482	127.094	80.0125	128.101	0.624605	0.000112712	0.00135496
Rhbdl3	2.45496	2.07781	1.11979	2.2462	3.94189	3.57923	3.41399	4.73034	1.97469	3.91636	0.504216	1.08239e-06	2.79079e-05
Ric8b	6.00288	5.0784	3.57473	5.73417	8.75581	7.57193	7.89067	8.56057	5.09755	8.19474	0.622051	9.29775e-06	0.00016934
Rmnd1	5.19852	4.00528	2.34982	3.47531	5.76361	6.3921	5.45123	5.19426	3.75723	5.7003	0.659128	0.00467753	0.0262436
Rnf150	3.8685	3.32804	1.53095	2.03437	5.42597	5.31811	3.89199	4.23419	2.69046	4.71757	0.570306	0.00122375	0.00922846
Rpl3l	73.4289	64.4545	16.5256	49.349	106.882	109.539	104.662	127.58	50.9395	112.166	0.454144	0.00491743	0.0272136
Rps6ka5	1.36933	1.03351	0.713257	1.01711	1.88052	1.68361	1.29379	1.35517	1.0333	1.55327	0.665242	0.00144625	0.0104732
Rtn2	16.3515	12.8569	7.04455	13.2713	22.6805	18.086	18.4783	22.0262	12.3811	20.3177	0.609375	0.000241549	0.00252301
Rxrg	17.8259	12.8228	7.92409	14.7778	23.5627	22.6048	15.839	19.811	13.3376	20.4544	0.652065	0.000682116	0.00571957
Ryr2	64.8436	49.2603	45.3678	51.9089	118.385	105.303	81.1043	103.043	52.8452	101.959	0.518299	5.90305e-13	7.72097e-11
Sacs	1.71948	1.0616	0.441637	0.681623	2.7276	2.86557	1.09745	1.50239	0.976086	2.04825	0.476546	0.000488558	0.00437017
Sbk1	14.1442	12.3915	7.21084	13.3758	22.3213	16.224	16.4662	15.7374	11.7806	17.6872	0.666052	0.00174588	0.0121545
Sbk2	1.33467	0.512191	0.129622	0.986956	2.1687	3.37241	2.21665	2.92017	0.740861	2.66948	0.27753	0.000182455	0.00200106
Scn4a	1.79282	1.03155	0.674488	1.04528	2.8196	2.36169	3.50668	4.0146	1.13603	3.17564	0.357733	2.67862e-08	1.10466e-06
Sdha	377.401	296.29	253.767	284.465	480.773	487.377	405.933	472.669	302.981	461.688	0.656246	1.36437e-06	3.42449e-05
Sec31b	2.07882	2.62719	1.67741	2.25369	4.21331	3.11581	4.25365	5.30835	2.15928	4.22278	0.511341	2.77861e-07	8.51299e-06
Selenbp1	14.1719	15.907	22.3806	18.6531	30.3161	22.6763	24.4773	34.1989	17.7782	27.9172	0.636819	0.000140985	0.0016351
Serac1	2.087	1.89396	1.11638	1.54609	2.69516	2.60477	2.29829	2.71425	1.66086	2.57812	0.644214	9.76389e-05	0.00120777
Setbp1	1.07372	1.0288	0.69916	0.9751	1.61781	1.42	1.2344	1.86109	0.944193	1.53333	0.615779	6.69148e-05	0.000876844
Sh3rf2	2.05224	1.09073	2.28372	2.30852	5.13974	3.94959	3.80146	5.1683	1.9338	4.51477	0.428327	1.86576e-08	7.9769e-07
Shprh	1.17768	1.1042	0.57714	0.765523	1.62528	1.60106	1.18102	1.19246	0.906135	1.39996	0.647258	0.00377359	0.0222962
Slc16a10	3.12068	2.51459	1.63444	2.94022	4.4041	4.41399	3.26551	3.83347	2.55248	3.97927	0.641444	0.000261241	0.00268219
Slc25a26	10.9337	8.17436	4.90189	9.16691	12.5778	13.0715	12.0671	12.4737	8.29423	12.5475	0.661026	0.000297909	0.0029781
Slc25a29	2.55591	1.70798	1.42828	2.86187	3.4641	3.16727	2.90246	5.16897	2.13851	3.6757	0.581797	0.00305955	0.0189547
Slc25a34	43.0837	36.0719	44.9587	44.9446	73.6544	56.7605	59.3064	73.587	42.2647	65.8271	0.642056	1.86899e-07	5.96774e-06
Slc25a38	7.03125	6.39597	4.02883	7.51388	9.89219	7.83959	8.58355	12.1242	6.24248	9.60987	0.64959	0.00195072	0.0132693
Slc25a42	14.797	11.5408	9.47514	14.1375	22.1694	18.3654	17.6167	25.2205	12.4876	20.843	0.599127	5.32429e-08	1.99958e-06
Slc2a12	1.32172	1.25351	0.644738	1.53446	2.11239	1.31868	2.17066	2.49614	1.1886	2.02447	0.587117	0.0016889	0.011856
Slc2a4	78.6044	63.7698	37.1752	71.8375	105.943	83.2121	94.2479	115.798	62.8467	99.8005	0.629723	0.000397046	0.00372209
Slc35e1	9.70081	8.65705	6.14826	8.24932	14.6412	13.8167	11.7299	14.9635	8.18886	13.7878	0.593921	2.239e-07	7.04516e-06
Slc36a2	3.63477	2.00648	0.928331	2.71203	5.03406	5.13685	4.41392	4.81889	2.3204	4.85093	0.478341	0.000366784	0.00348918
Slc40a1	4.36643	3.25542	3.73778	6.17532	6.30586	4.2283	7.31214	10.7138	4.38374	7.14003	0.613967	0.0053149	0.0289044
Slc4a3	27.5986	27.4769	24.658	25.6994	41.929	31.7399	34.2306	56.0868	26.3582	40.9966	0.642936	4.21466e-06	8.85956e-05
Smco1	5.92419	3.49172	1.48155	4.41226	8.76764	9.20558	6.63198	7.13747	3.82743	7.93567	0.482307	0.000314214	0.00310014
Sorcs2	1.95693	1.3568	0.376038	1.20021	2.5758	1.99522	1.52391	3.14739	1.22249	2.31058	0.529084	0.00449384	0.0254997
Sort1	3.67892	2.37115	2.18218	3.28812	4.65615	5.16806	4.53981	5.22165	2.88009	4.89642	0.588203	2.52945e-08	1.05174e-06
Spc24	1.11517	0.985043	0.515948	1.3288	2.42751	2.06352	2.4272	3.26764	0.986239	2.54647	0.387297	4.15171e-08	1.62788e-06
Srpk3	8.13951	5.93557	4.6416	4.44977	9.76481	9.3799	8.05869	8.51954	5.79161	8.93073	0.648504	0.000332458	0.00321517
Srrm4	1.90872	1.92944	1.12017	1.41039	2.61342	2.88765	3.46468	2.38205	1.59218	2.83695	0.561229	2.45373e-05	0.000378952
St3gal4	8.75666	8.44202	5.43655	8.19077	13.2177	12.7691	10.0811	11.1457	7.7065	11.8034	0.652905	7.56144e-05	0.000975744
Svip	8.76812	7.6132	5.4467	8.13367	12.9262	13.9012	12.9308	12.3547	7.49042	13.0282	0.574939	2.9571e-08	1.20961e-06
Syde2	4.12958	3.53889	1.93449	2.91105	6.29336	6.30259	3.6829	6.38837	3.1285	5.6668	0.552075	3.36265e-05	0.00049604
Tarsl2	10.3916	8.93466	5.05162	8.66093	14.6985	13.1704	10.344	13.3033	8.25971	12.8791	0.641327	2.65412e-05	0.000404533
Tbc1d10c	1.00828	0.865995	0.46763	1.16589	2.05427	1.37035	2.29878	1.93645	0.876948	1.91497	0.457943	0.00147341	0.0105888
Tbc1d16	13.2384	11.8199	7.08678	8.63467	20.8495	15.7983	14.7399	17.0412	10.195	17.1072	0.595948	5.40478e-05	0.00072777
Tbc1d4	9.52839	8.45275	4.15094	6.44153	15.3287	11.1512	10.6509	14.2246	7.1434	12.8389	0.556387	7.75316e-05	0.000995237
Tcaim	8.54556	6.91079	6.54463	6.34838	15.2949	15.7713	13.8248	14.0698	7.08734	14.7402	0.480817	2.52003e-14	4.59526e-12
Tcea3	26.8579	22.157	12.3131	27.6169	37.9308	35.4176	39.6076	43.276	22.2362	39.058	0.569312	3.94044e-05	0.000564759
Tfpi	13.2301	10.4126	7.53212	9.08857	22.6812	21.8242	16.9944	18.278	10.0659	19.9445	0.504696	7.93714e-09	3.85027e-07
Thrsp	8.3906	7.66545	12.9433	13.552	11.9394	18.2181	16.0952	22.7647	10.6378	17.2543	0.61653	0.00782498	0.0388681
Timp4	14.5605	8.62902	10.4265	18.5598	24.4722	20.0432	20.5744	30.1681	13.0439	23.8145	0.547729	3.88898e-05	0.000558126
Tmc7	1.38158	1.15777	0.741694	1.04813	1.98862	1.64754	1.5497	1.96516	1.08229	1.78776	0.605389	0.00491768	0.0272136
Tmem143	26.8376	22.608	18.8062	23.8968	39.547	35.3615	36.5575	40.067	23.0371	37.8832	0.608109	2.70464e-09	1.51051e-07
Tmem150c	1.3714	0.646525	0.718323	1.73444	1.60701	2.0076	3.18615	3.43583	1.11767	2.55915	0.436735	0.000566467	0.00488923
Tmem179	0.914219	0.641924	0.808812	1.32514	1.93912	1.24515	2.36896	1.86321	0.922524	1.85411	0.497556	3.63883e-06	7.75686e-05
Tmem52	0.42533	0.703117	0.697234	0.549265	0.714505	0.915727	2.2822	1.72491	0.593736	1.40933	0.42129	0.0101514	0.0474933
Tmem65	43.004	36.7329	26.3757	38.4655	57.1073	56.7085	52.343	67.6573	36.1445	58.454	0.618341	7.81456e-08	2.80935e-06
Tmem82	6.53802	4.38465	1.94988	4.12498	13.9443	9.92844	6.74038	5.67024	4.24938	9.07084	0.468466	0.00174075	0.0121411
Tmod4	6.4694	5.37996	2.65129	7.44254	7.62057	8.15785	13.1604	10.1824	5.4858	9.78031	0.560902	0.00109829	0.00846796
Tnni3	1726.88	1363.38	997.768	1279.7	2732.39	2218	1775.49	2105.48	1341.93	2207.84	0.607802	5.5129e-06	0.000110954
Tnni3k	21.5146	17.2706	13.638	15.291	26.8707	27.3911	23.693	28.4982	16.9285	26.6133	0.636092	1.63905e-06	4.00759e-05
Tnnt1	4.91972	4.49969	2.60058	4.14437	5.78309	7.38309	5.51525	7.39213	4.04109	6.51839	0.619952	5.99646e-05	0.000798912
Toporsos	10.768	10.9198	10.643	10.3767	17.3724	17.8003	14.2018	15.3716	10.6769	16.1865	0.659618	0.00689317	0.0352341
Tppp	3.05818	2.72527	2.08841	3.69481	4.90285	5.84167	3.5768	4.92844	2.89167	4.81244	0.600874	4.98254e-05	0.000680603
Trabd2b	16.8141	14.7407	19.0609	13.079	30.6919	24.3129	20.8395	24.1799	15.9237	25.0061	0.636793	2.68696e-05	0.000408304
Ttll1	11.9109	8.32917	5.38978	9.55121	22.248	18.9855	14.4939	15.0001	8.79526	17.6819	0.497416	6.63663e-06	0.00012944
Ttn	33.8356	25.9571	18.5971	22.061	46.4257	42.8396	30.6234	35.868	25.1127	38.9392	0.644921	0.000334327	0.00322912
Txlnb	106.527	101.31	79.6331	85.3354	178.42	134.236	152.779	157.463	93.2015	155.725	0.598501	3.65828e-09	1.96341e-07
Uros	9.5723	9.00768	7.07929	8.56581	13.6474	15.3768	11.8179	13.6504	8.55627	13.6231	0.628071	5.08025e-08	1.92706e-06
Vldlr	33.8283	29.2485	28.9003	33.0409	59.3589	46.6352	52.1275	51.3793	31.2545	52.3752	0.596742	1.28193e-12	1.61683e-10
Whrn	5.2281	3.16653	1.69185	3.33617	12.0543	8.93373	5.49436	11.0024	3.35566	9.37119	0.358083	3.10915e-06	6.83967e-05
Wnk2	4.70917	3.03704	3.13238	5.82469	8.37357	6.94163	7.1724	9.22003	4.17582	7.92691	0.52679	8.49891e-08	3.0054e-06
Wscd1	1.39383	0.970653	0.862757	1.17068	2.12912	1.51651	1.33995	2.1466	1.09948	1.78305	0.616629	0.000245648	0.00255701
Ybx2	10.3679	7.44982	4.30188	7.06134	10.8661	9.40635	14.3395	19.3277	7.29523	13.4849	0.540993	0.000263895	0.00270416
Yipf7	55.8329	43.843	20.157	31.6783	80.1053	73.9675	60.1449	63.9066	37.8778	69.5311	0.544761	0.000317931	0.00312055
Zbtb37	0.929812	0.763725	0.347629	0.622041	1.09417	1.26958	0.883877	0.856572	0.665802	1.02605	0.648898	0.00878345	0.0424314
Zc3h6	0.969577	0.975738	1.13265	0.855968	2.11899	1.2622	1.1716	1.47	0.983483	1.5057	0.653173	0.00312311	0.0192304
Zfp106	80.7813	78.2315	78.4962	72.1073	117.835	129.451	133.083	122.339	77.4041	125.677	0.615897	5.89632e-10	3.84658e-08
Zfp273	0.702732	0.509684	0.554318	0.543241	1.10683	1.02514	0.739357	0.753925	0.577494	0.906313	0.63719	0.00410235	0.0237072
Zfp398	0.614655	0.666285	0.382045	0.589649	1.00242	1.21173	0.816663	0.891026	0.563159	0.980461	0.574382	0.00267497	0.0170754
Zfp612	1.88331	1.46118	1.26066	1.32636	3.17316	2.87106	2.22114	2.63775	1.48288	2.72578	0.54402	2.42921e-05	0.000375932
Zfp758	2.36944	1.90168	2.1063	2.45183	3.48844	3.55578	3.09732	3.19795	2.20731	3.33487	0.661888	0.000293494	0.0029398
Zfp943	3.97332	2.67913	3.51779	3.93947	6.17472	4.62444	5.76446	5.50138	3.52743	5.51625	0.639462	4.71863e-05	0.000655197
Zfp961	1.82357	1.48458	1.2959	1.32461	2.37329	2.56328	2.1118	2.28526	1.48216	2.33341	0.635191	6.67696e-05	0.0008757
Zfyve21	12.4386	11.7518	10.111	13.4633	22.498	17.6169	15.9002	19.3024	11.9412	18.8294	0.634178	9.04251e-07	2.39682e-05
Zkscan7	1.10876	0.567326	0.615322	0.484097	2.02731	1.68914	1.33682	1.24104	0.693876	1.57358	0.440954	0.000266322	0.0027235
