# Supplementary material for: NDUFAB1 confers cardio-protection by enhancing mitochondrial bioenergetics through coordination of respiratory complex and supercomplex assembly
Source: Cell Res. 2019 Jul 31;29(9):754–66. doi: 10.1038/s41422-019-0208-x (PMC6796901; doi:10.1038/s41422-019-0208-x)
Supplement: Supplementary file 21 — Supplementary information Table S2 [file 41422_2019_208_MOESM21_ESM.xlsx]

## Sheet: GO_BP_Down Reg_430genes
Supplementary information Table S2. Gene Ontology terms of the downregulated genes in Ndufab1 cKO mice heart
Category	Term	Term	Count	%	PValue	Genes	List Total	Pop Hits	Pop Total	Fold Enrichment	Bonferroni	Benjamini	-Log10(Benjamini)	FDR
GOTERM_BP_DIRECT	GO:0008152	metabolic process	27	0.0461759	4.2825e-07	ACADSB, ECH1, ENPP2, EHHADH, ISOC2A, PFKFB1, ECHS1, ECHDC3, AFMID, GSTM7, MUT, ACSL1, IVD, OXCT1, ALDH4A1, DHTKD1, ACAA2, AMY1, GCDH, NADK2, ALDH6A1, ACADM, ALDH5A1, BCKDHB, ISOC1, FBP2, DBT	331	463	18082	3.18567	0.000662283	0.000662283	3.17896	0.000714205
GOTERM_BP_DIRECT	GO:0033539	fatty acid beta-oxidation using acyl-CoA dehydrogenase	7	0.0119715	7.84025e-07	GCDH, ACADSB, ACADM, IVD, ETFDH, ETFA, ACAD12	331	19	18082	20.1263	0.00121215	0.00060626	3.21734	0.00130754
GOTERM_BP_DIRECT	GO:0055088	lipid homeostasis	8	0.0136818	8.34639e-06	GCDH, ACADSB, ACADM, ADRB1, NR1D2, IVD, ETFA, ACAD12	331	41	18082	10.6592	0.0128289	0.00429473	2.36706	0.0139187
GOTERM_BP_DIRECT	GO:0055114	oxidation-reduction process	30	0.0513066	1.92394e-05	ACADSB, CYB5R2, ADHFE1, EHHADH, LDHD, NDUFAB1, EGLN1, IVD, CYP26B1, ETFDH, ALDH4A1, DHTKD1, HADH, QSOX2, NDUFS1, ETFA, NQO2, ALDH6A1, GCDH, ACADM, ALDH5A1, BCKDHB, MAOB, CYB5RL, MSRB2, DHDH, SDHA, NNT, L2HGDH, PRODH	331	676	18082	2.42434	0.029325	0.00741329	2.12999	0.0320814
GOTERM_BP_DIRECT	GO:0006937	regulation of muscle contraction	6	0.0102613	5.04338e-05	TNNT1, ATP2A2, ADRA1B, ADRA1A, ATP1A2, TNNI3	331	23	18082	14.2509	0.0750569	0.0154835	1.81013	0.084077
GOTERM_BP_DIRECT	GO:0006813	potassium ion transport	11	0.0188124	0.000113393	KCNJ5, ABCC9, KCNN2, ATP1A2, KCNH2, KCNJ2, HCN4, KCNA7, KCNJ3, KCNV2, SCN4A	331	127	18082	4.73159	0.160903	0.0288149	1.54038	0.188942
GOTERM_BP_DIRECT	GO:0008016	regulation of heart contraction	6	0.0102613	0.000113964	CHRM2, PLN, HOPX, MYH6, HCN4, HRC	331	27	18082	12.1396	0.161644	0.0248729	1.60427	0.189892
GOTERM_BP_DIRECT	GO:0086091	regulation of heart rate by cardiac conduction	6	0.0102613	0.000136678	CACNA2D1, DSG2, KCNH2, KCNJ2, HCN4, CTNNA3	331	28	18082	11.7061	0.190595	0.0260857	1.5836	0.2277
GOTERM_BP_DIRECT	GO:0060048	cardiac muscle contraction	7	0.0119715	0.00022714	MYL2, RYR2, MYH6, KCNH2, TTN, TNNI3, MAP2K6	331	48	18082	7.96664	0.296316	0.0382948	1.41686	0.378136
GOTERM_BP_DIRECT	GO:0050873	brown fat cell differentiation	6	0.0102613	0.000353796	ALDH6A1, LAMB3, ADRB1, SLC2A4, SELENBP1, PRDM16	331	34	18082	9.64031	0.42156	0.0485474	1.31383	0.588405
GOTERM_BP_DIRECT	GO:0055117	regulation of cardiac muscle contraction	5	0.0085511	0.000339932	ADRA1B, RYR2, TNNI3K, ADRA1A, HCN4	331	19	18082	14.3759	0.409015	0.0512371	1.29042	0.565409
GOTERM_BP_DIRECT	GO:0006000	fructose metabolic process	4	0.00684088	0.00046632	PFKFB2, ALDOB, PFKFB1, FBP2	331	9	18082	24.2793	0.514009	0.0583583	1.2339	0.774862
GOTERM_BP_DIRECT	GO:0010460	positive regulation of heart rate	5	0.0085511	0.000509993	CRHR2, ADRB1, RYR2, ADRA1A, HRC	331	21	18082	13.0068	0.545774	0.0588989	1.22989	0.847143
GOTERM_BP_DIRECT	GO:0006631	fatty acid metabolic process	11	0.0188124	0.000597555	ACAA2, PPARA, ACADSB, ACSL1, ECH1, ACADM, EHHADH, NDUFAB1, ECHS1, HADH, GHR	331	156	18082	3.852	0.603347	0.0639156	1.19439	0.99191
GOTERM_BP_DIRECT	GO:0002026	regulation of the force of heart contraction	5	0.0085511	0.000733156	ATP2A2, MYL2, PLN, ATP1A2, MYH6	331	23	18082	11.8757	0.678452	0.0728506	1.13757	1.21571
GOTERM_BP_DIRECT	GO:0006629	lipid metabolic process	20	0.0342044	0.000817945	ACAA2, LPL, PPARA, ACADSB, CYB5R2, ACADM, ECH1, ENPP2, EHHADH, NDUFAB1, ECHS1, GDPD5, ACSL1, SERAC1, MBOAT2, CES1D, HADH, THRSP, PLA2G5, VLDLR	331	459	18082	2.38032	0.718009	0.0760686	1.11879	1.35541
GOTERM_BP_DIRECT	GO:0034765	regulation of ion transmembrane transport	10	0.0171022	0.000841458	CLCN1, KCNJ5, CACNA2D1, KCNH2, KCNJ2, HCN4, KCNA7, KCNJ3, KCNV2, SCN4A	331	135	18082	4.04655	0.72809	0.0737443	1.13227	1.39411
GOTERM_BP_DIRECT	GO:0001996	positive regulation of heart rate by epinephrine-norepinephrine	3	0.00513066	0.000984187	ADRB1, ADRA1B, ADRA1A	331	3	18082	54.6284	0.782006	0.0811451	1.09074	1.62876
GOTERM_BP_DIRECT	GO:0001997	positive regulation of the force of heart contraction by epinephrine-norepinephrine	3	0.00513066	0.000984187	ADRB1, ADRA1B, ADRA1A	331	3	18082	54.6284	0.782006	0.0811451	1.09074	1.62876
GOTERM_BP_DIRECT	GO:0010107	potassium ion import	5	0.0085511	0.0011856	KCNJ5, ABCC9, ATP1A2, KCNJ2, KCNJ3	331	26	18082	10.5055	0.840421	0.092072	1.03587	1.959
GOTERM_BP_DIRECT	GO:0006635	fatty acid beta-oxidation	6	0.0102613	0.00118985	ACAA2, ECH1, ACADM, EHHADH, ECHS1, HADH	331	44	18082	7.44933	0.841467	0.0879767	1.05563	1.96596
GOTERM_BP_DIRECT	GO:0032868	response to insulin	7	0.0119715	0.0018675	PPARA, PLN, PFKFB1, SORT1, HADH, IRS1, PIK3R1	331	71	18082	5.3859	0.944519	0.128641	0.890621	3.06932
GOTERM_BP_DIRECT	GO:0006552	leucine catabolic process	3	0.00513066	0.0019446	MCCC2, IVD, MCCC1	331	4	18082	40.9713	0.950769	0.12792	0.893062	3.19412
GOTERM_BP_DIRECT	GO:0016310	phosphorylation	23	0.0393351	0.00204416	SRPK3, NADK2, RET, PHKG1, FN3K, PFKFB1, MYLK4, PPIP5K2, PINK1, WNK2, MAPK10, EPHB3, EPHB1, CDKL5, RPS6KA5, EPHA4, SBK1, DGKE, PANK1, SBK2, TNNI3K, CAMK2A, MAP2K6	331	612	18082	2.05303	0.957809	0.128581	0.890822	3.35504
GOTERM_BP_DIRECT	GO:0006637	acyl-CoA metabolic process	5	0.0085511	0.00232284	GCDH, ACADSB, EHHADH, ACOT1, CES1D	331	31	18082	8.81103	0.972611	0.139206	0.856341	3.80414
GOTERM_BP_DIRECT	GO:0007512	adult heart development	4	0.00684088	0.00282751	ADRA1B, ADRA1A, MYH6, TTN	331	16	18082	13.6571	0.987479	0.160723	0.793923	4.61245
GOTERM_BP_DIRECT	GO:0086004	regulation of cardiac muscle cell contraction	4	0.00684088	0.00282751	ADRB1, PLN, ATP1A2, KCNJ2	331	16	18082	13.6571	0.987479	0.160723	0.793923	4.61245
GOTERM_BP_DIRECT	GO:0055085	transmembrane transport	16	0.0273635	0.00295396	SLC2A12, CLCN1, SLC16A10, CNGA3, KCNV2, KCNA7, ABCC9, SLC2A4, MFSD7C, SLC25A29, RYR2, SLC25A26, KCNH2, HCN4, SLC25A42, SCN4A	331	364	18082	2.40125	0.98971	0.1614	0.792098	4.81399
GOTERM_BP_DIRECT	GO:0006810	transport	50	0.085511	0.00373947	SEC31B, SLC16A10, RASL2-9, NDUFAB1, SELENBP1, CNGB3, GJA3, HOOK1, SLC2A4, SLC25A29, PITPNC1, SLC25A26, ANO4, SLC4A3, NDUFS1, CNGA3, PKD2L2, SLC25A34, SLC35E1, SLC25A38, RYR2, SORT1, KCNH2, ERC1, SLC40A1, SLC2A12, CLCN1, KCNJ2, KCNJ3, KCNA7, SORCS2, MFSD7C, ETFDH, HCN4, SLC25A42, FYCO1, PIK3R1, ETFA, TMC7, CACNA2D1, OSBPL6, ATP1A2, KCNV2, KCNJ5, SDHA, ABCC9, ATP2A2, KCNN2, SCN4A, VLDLR	331	1822	18082	1.49913	0.99696	0.193184	0.71403	6.05694
GOTERM_BP_DIRECT	GO:0002027	regulation of heart rate	5	0.0085511	0.00404889	RYR2, TNNI3K, MYH6, HCN4, HRC	331	36	18082	7.58728	0.99812	0.200809	0.697217	6.54235
GOTERM_BP_DIRECT	GO:0022904	respiratory electron transport chain	4	0.00684088	0.00469859	SDHA, ALDH5A1, ETFDH, PINK1	331	19	18082	11.5007	0.999315	0.222161	0.653331	7.55394
GOTERM_BP_DIRECT	GO:0010890	positive regulation of sequestering of triglyceride	3	0.00513066	0.00656322	LPL, FITM1, FITM2	331	7	18082	23.4122	0.999962	0.287916	0.540735	10.4003
GOTERM_BP_DIRECT	GO:0010881	regulation of cardiac muscle contraction by regulation of the release of sequestered calcium ion	3	0.00513066	0.00864591	PLN, RYR2, HRC	331	8	18082	20.4856	0.999999	0.351657	0.453881	13.482
GOTERM_BP_DIRECT	GO:0098911	regulation of ventricular cardiac muscle cell action potential	3	0.00513066	0.0109829	DSG2, RYR2, CTNNA3	331	9	18082	18.2095	1	0.413682	0.383333	16.8214
GOTERM_BP_DIRECT	GO:0006811	ion transport	20	0.0342044	0.0112415	TMC7, CLCN1, CACNA2D1, ATP1A2, KCNJ2, CNGA3, CNGB3, KCNA7, KCNV2, KCNJ3, PKD2L2, KCNJ5, ATP2A2, KCNN2, RYR2, KCNH2, HCN4, SLC4A3, SLC40A1, SCN4A	331	584	18082	1.87084	1	0.411378	0.385759	17.1832
GOTERM_BP_DIRECT	GO:0042135	neurotransmitter catabolic process	3	0.00513066	0.0135644	ALDH5A1, MAOB, ABAT	331	10	18082	16.3885	1	0.46281	0.334597	20.369
GOTERM_BP_DIRECT	GO:0006105	succinate metabolic process	3	0.00513066	0.0135644	SDHA, ALDH5A1, GHR	331	10	18082	16.3885	1	0.46281	0.334597	20.369
GOTERM_BP_DIRECT	GO:0051591	response to cAMP	5	0.0085511	0.0138846	PFKFB1, PDE3A, CNGA3, PIK3R1, PLA2G5	331	51	18082	5.35573	1	0.460978	0.33632	20.799
GOTERM_BP_DIRECT	GO:0045822	negative regulation of heart contraction	3	0.00513066	0.0163806	ATP2A2, PLN, ATP1A2	331	11	18082	14.8987	1	0.508228	0.293942	24.0767
GOTERM_BP_DIRECT	GO:0060402	calcium ion transport into cytosol	3	0.00513066	0.0194222	CACNA2D1, RYR2, ADRA1A	331	12	18082	13.6571	1	0.559589	0.252131	27.8987
GOTERM_BP_DIRECT	GO:0048009	insulin-like growth factor receptor signaling pathway	3	0.00513066	0.0194222	IRS1, PIK3R1, GHR	331	12	18082	13.6571	1	0.559589	0.252131	27.8987
GOTERM_BP_DIRECT	GO:0006940	regulation of smooth muscle contraction	3	0.00513066	0.0226801	CHRM2, ATP1A2, TNNI3	331	13	18082	12.6066	1	0.607001	0.21681	31.7914
GOTERM_BP_DIRECT	GO:0071805	potassium ion transmembrane transport	6	0.0102613	0.0244999	ABCC9, KCNH2, KCNJ2, HCN4, KCNA7, KCNV2	331	90	18082	3.64189	1	0.626163	0.203313	33.879
GOTERM_BP_DIRECT	GO:0006941	striated muscle contraction	3	0.00513066	0.0261454	MYH6, TTN, TNNI3	331	14	18082	11.7061	1	0.641069	0.193095	35.7146
GOTERM_BP_DIRECT	GO:0006096	glycolytic process	4	0.00684088	0.0275878	PFKFB2, ALDOB, ENO3, DHTKD1	331	36	18082	6.06982	1	0.652003	0.18575	37.2842
GOTERM_BP_DIRECT	GO:0030239	myofibril assembly	3	0.00513066	0.0298095	TMOD4, MYH6, CAPN3	331	15	18082	10.9257	1	0.67198	0.172644	39.6316
GOTERM_BP_DIRECT	GO:0055008	cardiac muscle tissue morphogenesis	3	0.00513066	0.0336641	ANGPT1, EGLN1, TTN	331	16	18082	10.2428	1	0.708285	0.149792	43.5094
GOTERM_BP_DIRECT	GO:0035265	organ growth	3	0.00513066	0.0336641	PLAG1, ADRA1B, ADRA1A	331	16	18082	10.2428	1	0.708285	0.149792	43.5094
GOTERM_BP_DIRECT	GO:0006198	cAMP catabolic process	3	0.00513066	0.0336641	PDE4A, PDE3A, PDE4C	331	16	18082	10.2428	1	0.708285	0.149792	43.5094
GOTERM_BP_DIRECT	GO:0006468	protein phosphorylation	18	0.030784	0.0361528	SRPK3, RET, PHKG1, MYLK4, PINK1, WNK2, MAPK10, EPHB3, EPHB1, CDKL5, RPS6KA5, EPHA4, SBK1, SBK2, TNNI3K, CAMK2A, PIK3R1, MAP2K6	331	576	18082	1.70714	1	0.726006	0.13906	45.8874
GOTERM_BP_DIRECT	GO:0051100	negative regulation of binding	2	0.00342044	0.0361683	P2RY1, YBX2	331	2	18082	54.6284	1	0.718164	0.143777	45.9019
GOTERM_BP_DIRECT	GO:0031111	negative regulation of microtubule polymerization or depolymerization	2	0.00342044	0.0361683	FKBP4, CLASP1	331	2	18082	54.6284	1	0.718164	0.143777	45.9019
GOTERM_BP_DIRECT	GO:1990036	calcium ion import into sarcoplasmic reticulum	2	0.00342044	0.0361683	ATP2A2, HRC	331	2	18082	54.6284	1	0.718164	0.143777	45.9019
GOTERM_BP_DIRECT	GO:0009450	gamma-aminobutyric acid catabolic process	2	0.00342044	0.0361683	ALDH5A1, ABAT	331	2	18082	54.6284	1	0.718164	0.143777	45.9019
GOTERM_BP_DIRECT	GO:0046034	ATP metabolic process	4	0.00684088	0.0362084	ENTPD5, ATP1A2, MYH6, NDUFS1	331	40	18082	5.46284	1	0.710701	0.148313	45.9394
GOTERM_BP_DIRECT	GO:0007169	transmembrane receptor protein tyrosine kinase signaling pathway	6	0.0102613	0.0363134	EPHA4, RET, NTF3, ANGPT1, EPHB3, EPHB1	331	100	18082	3.2777	1	0.704029	0.152409	46.0376
GOTERM_BP_DIRECT	GO:0051481	negative regulation of cytosolic calcium ion concentration	3	0.00513066	0.037701	RYR2, ATP1A2, HRC	331	17	18082	9.64031	1	0.710201	0.148619	47.3188
GOTERM_BP_DIRECT	GO:0010880	regulation of release of sequestered calcium ion into cytosol by sarcoplasmic reticulum	3	0.00513066	0.037701	PLN, HRC, GSTM7	331	17	18082	9.64031	1	0.710201	0.148619	47.3188
GOTERM_BP_DIRECT	GO:0014898	cardiac muscle hypertrophy in response to stress	3	0.00513066	0.0419123	ATP2A2, KLF15, MYH6	331	18	18082	9.10473	1	0.741216	0.130055	51.0346
GOTERM_BP_DIRECT	GO:0048013	ephrin receptor signaling pathway	4	0.00684088	0.0434749	EPHA4, EFNB3, EPHB3, EPHB1	331	43	18082	5.08171	1	0.747218	0.126552	52.3496
GOTERM_BP_DIRECT	GO:0006812	cation transport	5	0.0085511	0.0444373	CNGA3, HCN4, CNGB3, SCN4A, ANO10	331	73	18082	3.74167	1	0.748119	0.126029	53.1429
GOTERM_BP_DIRECT	GO:0007399	nervous system development	13	0.0222329	0.0446182	RBFOX1, RET, NTF3, EFNB3, CTF1, GDPD5, EPHB3, NRN1, EPHB1, SDHA, EPHA4, SRRM4, INTU	331	377	18082	1.88374	1	0.742804	0.129126	53.2906
GOTERM_BP_DIRECT	GO:0071880	adenylate cyclase-activating adrenergic receptor signaling pathway	3	0.00513066	0.0462904	ADRB1, ADRA1B, ADRA1A	331	19	18082	8.62554	1	0.749282	0.125355	54.6355
GOTERM_BP_DIRECT	GO:0042493	response to drug	12	0.0205226	0.0473342	LPL, RET, ACSL1, OXCT1, MAOB, ABAT, ENO3, ADRA1A, TIMP4, PDE3A, HADH, MAP2K6	331	339	18082	1.93375	1	0.750721	0.124522	55.4565
GOTERM_BP_DIRECT	GO:0007507	heart development	10	0.0171022	0.0506769	PPARA, ACADM, MYOCD, DNAAF3, MYL2, OXCT1, HOPX, CENPF, TTN, TNNI3	331	261	18082	2.09304	1	0.768411	0.114407	57.9926
GOTERM_BP_DIRECT	GO:0019229	regulation of vasoconstriction	3	0.00513066	0.0508277	ADRA1B, ADRA1A, ATP1A2	331	20	18082	8.19426	1	0.763323	0.117292	58.1038
GOTERM_BP_DIRECT	GO:0009448	gamma-aminobutyric acid metabolic process	2	0.00342044	0.0537604	ALDH5A1, ABAT	331	3	18082	36.4189	1	0.776816	0.109682	60.2111
GOTERM_BP_DIRECT	GO:0006560	proline metabolic process	2	0.00342044	0.0537604	ALDH4A1, PRODH	331	3	18082	36.4189	1	0.776816	0.109682	60.2111
GOTERM_BP_DIRECT	GO:0010866	regulation of triglyceride biosynthetic process	2	0.00342044	0.0537604	FITM2, THRSP	331	3	18082	36.4189	1	0.776816	0.109682	60.2111
GOTERM_BP_DIRECT	GO:0051791	medium-chain fatty acid metabolic process	2	0.00342044	0.0537604	ACADM, CES1D	331	3	18082	36.4189	1	0.776816	0.109682	60.2111
GOTERM_BP_DIRECT	GO:0010133	proline catabolic process to glutamate	2	0.00342044	0.0537604	ALDH4A1, PRODH	331	3	18082	36.4189	1	0.776816	0.109682	60.2111
GOTERM_BP_DIRECT	GO:0086013	membrane repolarization during cardiac muscle cell action potential	2	0.00342044	0.0537604	KCNH2, KCNJ2	331	3	18082	36.4189	1	0.776816	0.109682	60.2111
GOTERM_BP_DIRECT	GO:0006936	muscle contraction	4	0.00684088	0.0629947	CLCN1, TMOD4, MYH6, TTN	331	50	18082	4.37027	1	0.823684	0.0842395	66.2144
GOTERM_BP_DIRECT	GO:0014850	response to muscle activity	3	0.00513066	0.0653245	FNDC5, RYR2, CAPN3	331	23	18082	7.12544	1	0.829895	0.0809771	67.5884
GOTERM_BP_DIRECT	GO:0008286	insulin receptor signaling pathway	4	0.00684088	0.0660641	ZFP106, IRS1, GRB14, PIK3R1	331	51	18082	4.28458	1	0.828337	0.0817927	68.0135
GOTERM_BP_DIRECT	GO:0016567	protein ubiquitination	12	0.0205226	0.0681603	KLHL38, KBTBD3, ASB12, SH3RF2, KLHL30, PINK1, KLHL24, ASB14, KLHL23, ASB15, KLHL3, KLHL33	331	362	18082	1.81089	1	0.833094	0.0793062	69.19
GOTERM_BP_DIRECT	GO:0045987	positive regulation of smooth muscle contraction	3	0.00513066	0.0704288	MYOCD, ADRA1B, ADRA1A	331	24	18082	6.82855	1	0.838341	0.0765795	70.4173
GOTERM_BP_DIRECT	GO:0086011	membrane repolarization during action potential	2	0.00342044	0.0710323	KCNH2, KCNJ2	331	4	18082	27.3142	1	0.836229	0.0776749	70.7359
GOTERM_BP_DIRECT	GO:0045964	positive regulation of dopamine metabolic process	2	0.00342044	0.0710323	MAOB, ABAT	331	4	18082	27.3142	1	0.836229	0.0776749	70.7359
GOTERM_BP_DIRECT	GO:0046449	creatinine metabolic process	2	0.00342044	0.0710323	MME, GHR	331	4	18082	27.3142	1	0.836229	0.0776749	70.7359
GOTERM_BP_DIRECT	GO:0001994	norepinephrine-epinephrine vasoconstriction involved in regulation of systemic arterial blood pressure	2	0.00342044	0.0710323	ADRA1B, ADRA1A	331	4	18082	27.3142	1	0.836229	0.0776749	70.7359
GOTERM_BP_DIRECT	GO:0043401	steroid hormone mediated signaling pathway	4	0.00684088	0.0724038	PPARA, NR1D2, NR3C2, RXRG	331	53	18082	4.1229	1	0.837443	0.0770445	71.4482
GOTERM_BP_DIRECT	GO:0032869	cellular response to insulin stimulus	5	0.0085511	0.0773855	SLC2A4, TBC1D4, IRS1, PIK3R1, GHR	331	88	18082	3.10389	1	0.852944	0.0690795	73.9006
GOTERM_BP_DIRECT	GO:0015758	glucose transport	3	0.00513066	0.0864682	SLC2A12, SLC2A4, KLF15	331	27	18082	6.06982	1	0.879943	0.0555453	77.8704
GOTERM_BP_DIRECT	GO:0007171	activation of transmembrane receptor protein tyrosine kinase activity	2	0.00342044	0.0879899	PRLR, ANGPT1	331	5	18082	21.8514	1	0.880763	0.0551408	78.4772
GOTERM_BP_DIRECT	GO:0033133	positive regulation of glucokinase activity	2	0.00342044	0.0879899	PFKFB2, PFKFB1	331	5	18082	21.8514	1	0.880763	0.0551408	78.4772
GOTERM_BP_DIRECT	GO:0098735	positive regulation of the force of heart contraction	2	0.00342044	0.0879899	MYL2, RYR2	331	5	18082	21.8514	1	0.880763	0.0551408	78.4772
GOTERM_BP_DIRECT	GO:0006573	valine metabolic process	2	0.00342044	0.0879899	ALDH6A1, GHR	331	5	18082	21.8514	1	0.880763	0.0551408	78.4772
GOTERM_BP_DIRECT	GO:0055010	ventricular cardiac muscle tissue morphogenesis	3	0.00513066	0.0920367	MYL2, MYH6, TNNI3	331	28	18082	5.85304	1	0.888813	0.0511896	80.0156
GOTERM_BP_DIRECT	GO:0050770	regulation of axonogenesis	3	0.00513066	0.0920367	EPHA4, RET, EPHB3	331	28	18082	5.85304	1	0.888813	0.0511896	80.0156
GOTERM_BP_DIRECT	GO:0008654	phospholipid biosynthetic process	4	0.00684088	0.0929528	FITM1, FITM2, SERAC1, MBOAT2	331	59	18082	3.70362	1	0.887785	0.051692	80.3493
