# Supplementary material for: NDUFAB1 confers cardio-protection by enhancing mitochondrial bioenergetics through coordination of respiratory complex and supercomplex assembly
Source: Cell Res. 2019 Jul 31;29(9):754–66. doi: 10.1038/s41422-019-0208-x (PMC6796901; doi:10.1038/s41422-019-0208-x)
Supplement: Supplementary file 22 — Supplementary information Table S3 [file 41422_2019_208_MOESM22_ESM.xlsx]

## Sheet: sig_gene_fil0.5_KO_WT_fc1
Supplementary information Table S3. Upregulated genes in Ndufab1 cKO mice heart assessed by RNA-seq
Gene name	CKO1	CKO2	CKO3	CKO4	WT1	WT2	WT3	WT4	average_KO	average_WT	Fold change (KO/WT)	p-value	padj(corrected p-value)
1110038B12Rik	3.64807	5.00535	6.01067	7.23263	2.33646	2.2292	2.76011	3.0089	5.47418	2.58367	2.11876	4.88636e-05	0.000670544
1500012F01Rik	10.3423	15.5245	20.4626	16.1792	6.33076	7.08027	8.68635	13.6835	15.6271	8.94522	1.74698	0.00528313	0.028773
1700020L24Rik	0.81643	0.748466	1.69909	2.18648	0.712578	0.551228	0.656783	0.946948	1.36261	0.716884	1.90074	0.00855353	0.0416129
1700037H04Rik	4.92682	5.91286	5.84362	7.8888	3.44063	3.81425	2.85194	3.52902	6.14303	3.40896	1.80202	3.73527e-05	0.000542546
1810010H24Rik	1.16712	1.06167	1.49693	1.00905	0.449526	0.580167	0.699966	0.63203	1.18369	0.590422	2.00482	0.00025292	0.00261471
2410006H16Rik	20.026	37.9292	47.0323	43.695	9.36925	9.54668	14.4619	20.2829	37.1707	13.4152	2.77079	3.95155e-06	8.36457e-05
4632428N05Rik	5.93744	5.93231	9.9494	8.30402	4.47105	5.12814	5.14079	5.19589	7.53079	4.98397	1.511	0.00206536	0.013856
6030408B16Rik	2.44735	3.15535	4.43915	3.63753	1.50695	1.85793	2.17603	2.09839	3.41985	1.90983	1.79066	0.000579329	0.00497907
9230110C19Rik	0.905161	0.9263	0.808148	0.75383	0.52311	0.390736	0.284967	0.192982	0.84836	0.347949	2.43817	0.000372195	0.00353399
AA414768	0.939304	1.0195	1.45327	1.26517	0.329832	0.428616	0.413639	0.624267	1.16931	0.449089	2.60374	6.75893e-06	0.000131149
Aacs	1.84155	2.44635	1.76814	2.53744	1.21889	1.3135	1.15004	1.36819	2.14837	1.26265	1.70148	8.91726e-05	0.00112188
Aars	22.5787	26.1071	20.2511	22.1631	12.6257	12.9183	11.941	16.6297	22.775	13.5287	1.68346	1.17773e-11	1.21258e-09
AB124611	1.09042	0.880311	2.74333	2.52217	0.313189	0.428345	0.664029	0.78695	1.80906	0.548128	3.30043	0.000604466	0.00516578
Abcc3	0.67115	0.515118	1.01198	0.97488	0.25397	0.3793	0.425883	0.459322	0.793282	0.379619	2.08968	0.000104372	0.00127495
Abcc4	2.18361	2.55707	1.97697	2.40767	1.38219	1.29481	1.44948	1.87927	2.28133	1.50144	1.51943	0.00860214	0.0417554
Abcg1	0.933572	0.785469	0.808416	1.66324	0.538597	0.775159	0.556007	0.906892	1.04767	0.694164	1.50925	0.00548726	0.0296512
Acaca	0.792469	0.769709	0.618822	1.06466	0.407888	0.580247	0.473899	0.496921	0.811414	0.489739	1.65683	0.00531785	0.0289101
Ace	14.7902	18.4906	26.3735	22.7285	8.12361	11.7696	10.4842	13.1845	20.5957	10.8905	1.89116	1.70153e-05	0.000278708
Ace2	1.26558	1.32241	1.27163	1.74233	0.756025	0.811145	0.901605	1.04884	1.40049	0.879404	1.59254	0.000508795	0.00450591
Ackr2	1.0252	1.44189	2.55589	1.13984	0.599845	0.831261	0.445312	0.594267	1.5407	0.617671	2.49437	0.000237463	0.00248892
Acot10	15.4438	17.0065	24.9473	17.7213	11.8927	13.1129	11.5756	13.0883	18.7797	12.4174	1.51237	0.00444412	0.0252959
Acox2	1.16934	1.65642	1.32794	0.826567	0.0329151	0.0302202	0.153321	0.0467234	1.24507	0.0657948	18.9235	1.1997e-18	4.32319e-16
Acp5	1.43652	0.884336	3.00451	2.49776	0.100036	0.606181	0.335501	0.492276	1.95578	0.383499	5.09983	0.00176514	0.012239
Acsl5	5.19637	6.24344	6.86087	8.18613	3.70908	4.73794	4.06262	4.9429	6.6217	4.36314	1.51765	0.000251992	0.00261023
Acta1	441.515	542.785	234.22	454.109	71.492	235.358	133.917	73.1656	418.157	128.483	3.25457	0.000511349	0.00452324
Actb	202.053	207.626	172.788	234.068	99.5564	131.643	111.355	118.638	204.134	115.298	1.77049	3.77952e-11	3.46685e-09
Actg1	32.6405	41.8904	29.6771	46.1909	19.6002	24.8952	20.7765	24.9875	37.5997	22.5649	1.66629	5.55499e-07	1.58786e-05
Actn1	6.47136	7.72768	12.6695	9.86061	5.33422	6.5466	4.75313	6.25194	9.18228	5.72147	1.60488	0.00204172	0.01374
Adam8	0.741726	0.80064	6.33349	6.38446	0.0724549	0.0848162	0.177187	0.312837	3.56508	0.161824	22.0306	9.27864e-06	0.000169195
Adamts1	11.5888	12.1182	14.6884	11.2386	7.83049	7.47799	6.408	6.05951	12.4085	6.944	1.78694	4.86304e-08	1.85864e-06
Adamts2	8.35034	10.0042	10.5645	10.9652	3.64487	5.73675	3.24446	3.54122	9.97106	4.04182	2.46697	1.64391e-12	2.0065e-10
Adamtsl2	8.20585	16.0052	27.0895	13.9025	3.54402	5.23333	3.26108	4.65583	16.3008	4.17357	3.90572	4.57196e-11	4.07039e-09
Adap1	2.98357	4.14755	4.07057	5.98399	0.682515	0.790854	1.14286	0.712708	4.29642	0.832235	5.16251	6.01702e-14	9.89865e-12
Adck4	4.9603	5.35732	6.74152	6.42327	2.62966	2.06641	2.76506	3.39127	5.8706	2.7131	2.1638	5.7353e-09	2.9425e-07
Adm2	0.512787	1.62426	0.682988	0.808163	0	0	0.0304159	0.0617936	0.907051	0.0230524	39.3474	1.08218e-08	4.96328e-07
AF251705	2.66935	2.31909	4.27752	3.61439	0.879871	1.13324	1.07369	0.832658	3.22009	0.979864	3.28626	1.77657e-10	1.34442e-08
Agpat4	1.82397	1.93444	2.39624	2.41785	1.10113	1.50628	1.00173	1.93022	2.14312	1.38484	1.54756	0.00565836	0.0303901
AI413582	7.18432	7.42843	15.595	15.6204	4.23232	4.41882	5.51177	6.98292	11.457	5.28645	2.16724	0.000199578	0.00214379
AI607873	3.58716	3.63372	5.3349	3.70292	1.91281	2.28157	3.40921	2.71143	4.06467	2.57875	1.57622	0.00213125	0.0142233
AI662270	1.5408	0.966785	1.78258	2.57861	0.491222	0.651652	0.504324	0.588195	1.71719	0.558848	3.07273	2.04847e-06	4.8595e-05
Aif1	6.87706	4.81525	4.4111	6.21534	1.66155	2.45266	3.04324	2.33569	5.57969	2.37329	2.35104	4.44105e-07	1.28765e-05
Akap2	39.2174	44.9308	54.9085	41.3519	24.7521	24.454	25.206	29.0662	45.1021	25.8696	1.74344	5.54494e-09	2.85451e-07
Akip1	9.60211	11.3919	13.7213	11.1787	5.38202	4.33135	5.04774	5.05204	11.4735	4.95329	2.31634	4.8055e-11	4.22856e-09
Akna	1.55175	1.41352	1.51642	1.79078	0.718634	0.698106	0.737876	1.0652	1.56812	0.804955	1.94808	3.03953e-06	6.72563e-05
Akr1b7	0.964332	1.28551	1.40271	1.10769	0	0.024922	0.0316101	0.0107033	1.19006	0.0168088	70.7998	1.35529e-13	2.01101e-11
Alcam	0.820666	0.640495	0.782578	1.06604	0.330178	0.417085	0.421621	0.490241	0.827445	0.414781	1.9949	0.00509601	0.0279652
Aldh18a1	7.48441	8.83542	5.14875	6.12038	1.49275	2.32807	1.54353	1.77244	6.89724	1.7842	3.86573	5.91769e-18	1.86592e-15
Aldh1a3	0.554237	0.924648	0.72579	0.915935	0.402696	0.4208	0.232055	0.502879	0.780152	0.389607	2.00241	0.000793934	0.00648264
Aldh1l2	3.50321	4.60087	1.83981	2.45376	1.9616	1.78466	1.16451	1.05001	3.09941	1.4902	2.07986	0.000955896	0.00758254
Aldh3b1	1.39164	1.74259	4.40938	3.20904	0.593266	1.03562	1.08744	1.13745	2.68816	0.963444	2.79016	0.00132033	0.0097384
Alkbh2	1.1003	1.33902	1.12883	1.54051	0.834979	0.74471	0.463021	0.76509	1.27716	0.70195	1.81945	0.0102049	0.0476849
Alox5ap	14.8359	12.881	28.9954	24.7193	4.70504	7.53026	6.10804	8.2333	20.3579	6.64416	3.06403	3.77139e-09	2.01696e-07
Amot	2.21668	2.44312	4.71054	3.15263	1.57218	1.91765	2.40393	2.31907	3.13074	2.05321	1.5248	0.0091795	0.0438547
Angptl4	2.71273	3.47436	13.4328	7.71131	2.49963	0.964295	0.507887	1.22838	6.83281	1.30005	5.25581	0.00028231	0.00284851
Angptl6	2.91597	4.37249	2.44088	3.75893	0.965676	1.12359	1.63952	1.58858	3.37207	1.32934	2.53665	8.26685e-10	5.2351e-08
Angptl7	1.32089	4.44031	35.2272	10.8003	0.97204	2.06647	1.44444	1.72316	12.9472	1.55153	8.3448	0.00286924	0.0180116
Ankrd1	989.633	1235.06	2250.92	1429.59	351.718	357.037	619.087	468.458	1476.3	449.075	3.28742	1.20641e-05	0.000207725
Ankrd45	0.965518	1.21441	2.01679	1.43628	0.432211	0.505428	1.12849	0.59559	1.40825	0.665429	2.1163	0.000228438	0.00240767
Anxa1	26.9825	32.6659	67.326	39.7474	12.6783	20.9692	15.9918	17.8773	41.6804	16.8792	2.46934	4.06708e-06	8.58512e-05
Anxa2	53.5106	64.0422	85.3938	73.1915	30.0794	43.8357	30.4914	38.5177	69.0345	35.731	1.93206	1.36378e-08	5.98286e-07
Anxa3	16.3708	19.3813	25.7269	28.3371	11.0305	15.2786	12.2893	17.4227	22.454	14.0053	1.60325	0.000599584	0.00513275
Anxa4	14.9657	15.7683	19.217	15.631	9.32316	11.2345	9.85742	9.52312	16.3955	9.98455	1.64209	0.000292307	0.00292985
Anxa7	22.287	24.7969	29.7839	25.1768	17.0952	16.7996	16.7976	16.2815	25.5112	16.7435	1.52365	1.83789e-05	0.000299102
Aoah	0.839712	0.870411	1.00297	1.28368	0.482898	0.505431	0.5331	0.456986	0.999195	0.494604	2.02019	0.00548944	0.0296512
Apbb1ip	2.49999	2.83271	3.92764	2.79301	0.978055	1.34084	1.2425	1.31999	3.01334	1.22035	2.46924	4.56312e-07	1.32051e-05
Apobec1	2.66369	2.99778	4.44175	3.71562	1.39593	1.68902	1.3411	1.49205	3.45471	1.47953	2.33501	8.14898e-06	0.000152453
Apobec3	2.20883	2.01658	2.02422	2.17457	1.48671	1.20161	1.22728	1.58076	2.10605	1.37409	1.53269	0.00286541	0.017995
Apobr	0.919585	0.729435	1.31857	0.966592	0.258849	0.362964	0.18086	0.259805	0.983547	0.26562	3.70283	6.80783e-10	4.40327e-08
Apod	4.03137	6.45394	14.2982	9.43402	2.20506	2.28696	3.06237	3.76773	8.55438	2.83053	3.02218	5.25778e-06	0.000106467
Apoe	521.081	575.301	913.759	1162.69	197.191	325.489	292.992	460.478	793.208	319.037	2.48626	1.63043e-06	3.99297e-05
App	54.794	64.1062	77.8312	77.4353	39.2927	43.4112	40.9359	53.9004	68.5417	44.385	1.54425	4.45216e-05	0.000622767
Aprt	16.1828	15.7561	16.0986	19.8572	7.82362	9.28409	9.54347	13.6816	16.9737	10.0832	1.68336	9.13212e-05	0.00114133
Arfgap3	4.36712	5.38522	7.17009	5.83738	3.21876	3.57003	3.45069	3.92874	5.68995	3.54205	1.6064	0.000132	0.00154511
Arhgap1	4.46427	4.54753	6.96438	5.13426	3.21546	3.24027	2.94656	3.80474	5.27761	3.30176	1.59842	0.000286682	0.00288493
Arhgap22	0.841138	0.923158	0.99855	1.81264	0.450945	0.5507	0.432759	0.745523	1.14387	0.544982	2.09891	0.00303271	0.0188269
Arhgap30	2.49865	2.26807	2.39728	3.34834	0.950025	1.37248	1.22647	1.423	2.62808	1.24299	2.11432	8.9846e-06	0.000164627
Arhgap9	2.84395	4.05812	2.37411	4.82247	1.00567	0.832637	2.1288	1.25581	3.52466	1.30573	2.69938	2.14691e-05	0.000337069
Arhgdia	60.0897	64.8563	75.6184	72.686	36.9979	36.7949	38.8573	50.5901	68.3126	40.8101	1.67391	3.99801e-08	1.57989e-06
Arhgdib	21.0205	20.6657	32.2761	26.7507	10.6101	14.635	15.6071	13.4702	25.1782	13.5806	1.85398	2.00649e-05	0.000318349
Arhgdig	0.767216	1.00497	3.24954	1.94305	0.246194	0.301382	0.210244	0.349475	1.74119	0.276824	6.28988	1.04075e-05	0.000185753
Arhgef2	10.6607	13.0829	9.87792	11.6046	6.44469	6.79798	5.68278	7.30415	11.3065	6.5574	1.72424	1.11742e-11	1.15837e-09
Arid5a	1.08229	1.7089	2.77019	2.37017	0.669944	0.660273	0.759166	0.899121	1.98289	0.747126	2.65402	1.78127e-06	4.32738e-05
Arl11	1.25016	1.50898	3.27328	2.66511	0.380975	0.503686	0.79857	0.531785	2.17438	0.553754	3.92662	0.000195346	0.00210432
Arl4c	4.00475	3.42409	3.4195	4.20571	2.37387	2.32917	2.06895	2.07135	3.76351	2.21084	1.7023	5.21815e-08	1.9646e-06
Arl8a	10.7554	13.2631	18.3899	19.3861	6.2697	8.04976	6.80282	12.2825	15.4486	8.35119	1.84987	0.000270725	0.00275735
Armc7	1.13361	1.13126	1.11599	1.29013	0.72176	0.525522	0.649012	0.985941	1.16775	0.720558	1.62062	0.000980141	0.00772626
Arpc1b	16.8461	19.6426	21.1593	27.7965	8.64562	12.3328	10.7081	12.462	21.3611	11.0371	1.93539	4.06454e-08	1.602e-06
Arpc4	21.316	21.6925	20.4691	21.4722	13.5744	14.4077	13.1498	15.2752	21.2375	14.1018	1.50601	9.4757e-11	7.87993e-09
Arpc5	25.2097	26.0547	26.0278	28.2041	16.4887	18.0598	13.8915	15.4138	26.3741	15.9635	1.65215	1.94269e-09	1.13963e-07
Arrb2	7.63888	7.17331	8.41319	8.59658	3.21637	4.10686	3.84969	4.73702	7.95549	3.97748	2.00013	1.81858e-09	1.07098e-07
Arrdc4	4.82404	4.87442	5.1553	7.34451	3.02699	2.77318	2.08719	2.49495	5.54957	2.59558	2.13808	4.07854e-09	2.17354e-07
Arsg	0.739337	0.79122	1.56399	1.01985	0.512572	0.488796	0.41532	0.61143	1.0286	0.50703	2.02868	0.00110668	0.00851961
Ascc2	4.91966	4.82919	5.31333	5.14538	3.03551	3.31451	2.94658	4.11914	5.05189	3.35393	1.50626	1.66355e-05	0.00027397
Asl	3.82161	4.88593	3.68305	4.61993	2.52946	2.08503	2.29627	2.94411	4.25263	2.46372	1.7261	4.90491e-05	0.000671818
Asns	15.5642	23.9167	15.0605	14.6314	0.388221	0.863513	2.39521	1.16455	17.2932	1.20288	14.3765	2.00982e-09	1.16995e-07
Aspn	15.0675	19.2725	37.9752	23.785	10.4347	16.5898	12.8198	9.65323	24.025	12.3744	1.94151	0.000864752	0.00696913
Atf3	7.38876	13.5316	7.06602	18.7352	2.58587	1.90456	3.92298	3.07579	11.6804	2.8723	4.06657	5.20285e-10	3.43865e-08
Atf4	52.8455	77.6423	60.2731	68.3205	27.2832	26.8123	25.3147	35.1905	64.7704	28.6502	2.26073	1.69589e-16	4.13989e-14
Atf5	72.1834	93.4831	54.8073	70.468	26.4114	28.3623	27.0997	31.857	72.7354	28.4326	2.55817	8.26962e-17	2.15794e-14
Atp6ap2	8.14504	8.52687	11.3117	10.925	6.41379	6.70518	5.73082	6.79732	9.72715	6.41178	1.51707	1.15032e-05	0.000200115
Atp6v1a	8.19457	8.22578	9.18804	9.67827	5.49438	6.66034	4.86869	5.3722	8.82167	5.5989	1.57561	1.11436e-05	0.000195887
Atp6v1h	18.3684	21.4367	28.4319	20.6844	8.60728	9.16645	9.36994	9.71235	22.2303	9.214	2.41267	1.24875e-13	1.87126e-11
Atpif1	65.6992	65.3641	103.816	91.8803	46.6622	60.3174	51.8186	58.5733	81.6898	54.3429	1.50323	0.000814058	0.00661881
Atxn10	20.328	22.2462	37.1729	20.5096	17.8636	15.7886	15.7391	16.9602	25.0642	16.5879	1.51099	0.0067821	0.034831
Avil	0.699616	1.57083	2.35739	2.06856	0.176846	0.19484	0.110557	0.325905	1.6741	0.202037	8.28611	1.31598e-08	5.874e-07
B2m	209.458	176.179	216.272	223.37	107.048	131.008	139.337	146.156	206.32	130.887	1.57632	7.47729e-06	0.00014253
B4galnt1	1.01131	1.18558	1.80734	1.49209	0.353734	0.251436	0.406612	0.458935	1.37408	0.367679	3.73717	2.91995e-07	8.89204e-06
B4galt5	7.09652	7.69013	6.0605	8.41221	3.82088	3.63998	3.58929	4.26405	7.31484	3.82855	1.9106	1.27985e-12	1.61683e-10
Basp1	5.24999	4.45533	2.36496	4.78254	1.75773	3.04319	1.40359	2.20348	4.2132	2.102	2.00438	0.000167917	0.00186322
Batf	0.9284	1.25482	1.16656	1.27713	0.327895	0.516083	1.02551	0.517168	1.15673	0.596664	1.93866	0.00947821	0.0450401
Bax	26.4591	30.6761	28.9308	30.7493	15.7719	15.766	13.9367	19.3987	29.2038	16.2183	1.80067	1.62669e-18	5.59544e-16
Baz1a	1.19169	1.51325	1.44728	1.79963	0.797245	0.979035	0.695903	0.923085	1.48796	0.848817	1.75298	7.31461e-05	0.000951906
Bbc3	3.13341	3.41981	1.89993	3.57483	1.78582	1.7629	1.51728	2.72427	3.007	1.94757	1.54398	0.00778993	0.0387321
BC022687	1.4719	2.16633	1.66308	2.60192	0.943464	0.950132	0.834308	0.927716	1.97581	0.913905	2.16194	0.000529567	0.004641
BC029214	7.03252	9.25772	11.0108	9.22373	5.47232	4.89667	5.82637	6.78161	9.13118	5.74424	1.58962	0.00315616	0.0193709
Bcl2	3.85612	4.80736	3.18697	3.40625	1.42581	1.54283	2.51519	1.66439	3.81417	1.78705	2.13434	7.62387e-07	2.07159e-05
Bcl2a1b	4.37337	4.73004	9.22056	7.07858	0.424931	1.26202	1.18761	0.909164	6.35064	0.945931	6.71364	2.53545e-10	1.8719e-08
Bcl3	2.73559	2.13714	2.59762	4.71877	1.26921	1.3475	1.27915	1.89265	3.04728	1.44712	2.10575	9.13783e-06	0.000166829
Bdh2	0.892513	0.913357	1.35085	1.4789	0.27724	0.571055	0.320042	0.399248	1.1589	0.391896	2.95716	0.00175685	0.012214
Bex1	5.96111	8.04644	1.41258	7.33243	1.04315	0.826051	1.00218	0.724957	5.68814	0.899084	6.32659	1.93145e-07	6.14128e-06
Bgn	114.082	161.149	379.256	220.999	53.3349	80.8095	72.2523	80.1463	218.872	71.6357	3.05535	0.000179549	0.00197635
Bid	1.08863	1.81676	1.48342	1.58257	0.350825	0.394745	0.260771	0.395575	1.49285	0.350479	4.25946	4.32131e-07	1.26261e-05
Bin1	5.3537	6.50847	6.43479	8.52064	2.84602	3.91475	3.03704	3.55843	6.7044	3.33906	2.00787	3.62334e-08	1.44314e-06
Bin2	0.904648	0.794692	1.53547	1.22881	0.335394	0.424555	0.219385	0.195841	1.1159	0.293794	3.79824	2.98126e-05	0.000447189
Blvrb	15.1031	15.1373	16.7999	22.1281	7.84898	9.96002	9.57731	13.5276	17.2921	10.2285	1.69058	0.000554542	0.00481525
Bmp10	1.21902	2.76405	0.811817	1.61656	0.0213058	0.457736	0.133979	0.0504065	1.60286	0.165857	9.66411	5.17752e-05	0.000702796
Bop1	8.21187	9.11704	8.16906	8.8349	6.09983	5.00581	4.71608	6.71662	8.58322	5.63458	1.52331	7.75194e-07	2.09885e-05
Bst2	28.2804	24.7309	23.0463	32.762	13.3965	18.4951	15.2956	17.1767	27.2049	16.091	1.69069	1.29047e-07	4.30204e-06
Btg2	13.4932	16.8307	14.8043	15.4621	9.40855	7.60667	7.30639	8.31012	15.1476	8.15793	1.85679	6.23532e-10	4.05028e-08
Btk	0.774589	0.86939	0.898566	0.91686	0.217156	0.392617	0.319019	0.479508	0.864851	0.352075	2.45644	0.00449508	0.0254997
C1qa	110.072	109.961	136.489	134.207	34.479	49.2266	47.908	56.7518	122.682	47.0913	2.60519	4.98986e-17	1.39855e-14
C1qb	88.5048	81.4993	118.219	116.203	25.9952	37.5225	33.8722	42.6666	101.106	35.0141	2.88758	7.19084e-19	2.65447e-16
C1qc	100.24	92.0343	125.868	120.606	31.1497	41.7701	39.0002	49.5908	109.687	40.3777	2.71652	3.64857e-20	1.72566e-17
C1qtnf6	7.5981	8.76334	7.33158	6.18781	5.1333	5.93742	2.12845	2.37666	7.47021	3.89396	1.91841	0.0014809	0.0106225
C1qtnf7	4.3302	5.26593	7.56495	6.76195	2.80398	4.41462	3.64018	3.51346	5.98076	3.59306	1.66453	0.00294855	0.018433
C1ra	5.55556	5.81438	12.6304	12.6611	2.28949	3.34449	3.64928	5.32471	9.16535	3.65199	2.50969	0.000102209	0.00125461
C3ar1	3.62456	2.6839	4.56758	4.38171	1.02769	1.68934	1.4407	1.43862	3.81444	1.39908	2.72639	1.94886e-10	1.46746e-08
C4b	6.92081	6.11487	14.0909	6.22799	0.973637	1.94355	2.17619	2.43723	8.33864	1.88265	4.4292	5.67468e-10	3.73418e-08
C5ar1	6.07853	4.74671	9.00118	10.7773	2.53961	3.52659	4.03813	3.15011	7.65093	3.31361	2.30894	1.09017e-05	0.000192754
C7	5.27845	6.13152	15.5246	10.3125	3.44411	4.64989	4.84926	5.33026	9.31176	4.56838	2.03831	0.00113875	0.00871777
Cacnb1	2.97025	3.89034	3.65088	3.34084	1.21364	1.02381	1.13064	1.47071	3.46308	1.2097	2.86276	5.4521e-15	1.1151e-12
Cacnb3	1.55436	1.65382	2.15996	2.54082	0.915332	0.914782	0.915639	1.40109	1.97724	1.03671	1.90723	0.0075983	0.0380418
Cadm3	0.712	0.572772	0.968609	1.17613	0.458173	0.444964	0.360442	0.459282	0.857379	0.430715	1.99059	0.000789318	0.00645398
Cap1	21.2646	21.7378	20.4658	23.8663	14.2274	14.9439	13.8608	14.9809	21.8336	14.5033	1.50542	7.90117e-10	5.04575e-08
Capg	12.2385	14.0985	19.3438	23.3184	5.00078	6.03168	6.35417	6.65977	17.2498	6.0116	2.86942	4.19402e-11	3.77837e-09
Card9	0.727384	0.744371	1.21756	1.23528	0.289136	0.260636	0.404044	0.456036	0.98115	0.352463	2.7837	0.000907656	0.0072723
Cars	6.44816	8.28868	7.64577	7.41639	3.86391	3.07454	3.55069	5.24027	7.44975	3.93235	1.89448	3.775e-07	1.1181e-05
Casp12	2.86921	3.13528	7.07632	4.28034	1.60387	2.40582	2.75616	3.11765	4.34029	2.47088	1.75658	0.0062599	0.0326927
Cbr2	26.2578	22.7602	28.3421	42.7762	9.30409	15.8559	13.2915	15.765	30.0341	13.5541	2.21587	8.01747e-07	2.163e-05
Ccdc109b	1.95839	1.68445	2.5604	3.18114	0.803212	0.731548	1.16732	0.577686	2.3461	0.819941	2.8613	2.53472e-06	5.78628e-05
Ccdc136	0.857313	1.17906	1.28083	0.95298	0.408372	0.405376	0.316409	0.535686	1.06755	0.416461	2.56339	8.66875e-08	3.0512e-06
Ccdc80	43.035	48.9265	89.8636	84.0009	21.1495	31.239	23.2987	28.3375	66.4565	26.0062	2.55541	7.12535e-09	3.52425e-07
Ccdc88b	0.763188	0.745065	0.859135	1.01397	0.301714	0.370045	0.461396	0.457917	0.845338	0.397768	2.1252	0.000192037	0.00207606
Ccl12	5.40647	2.29775	8.34209	13.2922	1.02703	2.00194	0.735996	0.922081	7.33463	1.17176	6.2595	3.51976e-06	7.55737e-05
Ccl2	7.40685	5.06663	1.98876	7.68979	0.928165	1.31202	1.19914	1.64071	5.53801	1.27001	4.3606	5.374e-06	0.000108447
Ccl5	2.3261	0.885028	1.62852	1.51625	0.159493	0.439302	0.594341	0.150935	1.58897	0.336018	4.72882	0.00015647	0.00176466
Ccl6	13.8945	11.6235	110.891	96.9967	5.54382	9.59502	10.8651	13.7298	58.3515	9.93342	5.87426	0.00259652	0.0167085
Ccl7	5.03401	2.35269	3.03567	11.1794	0.335653	0.934246	0.913409	1.53806	5.40046	0.930342	5.80481	4.31972e-06	9.04274e-05
Ccl8	6.91053	2.91756	28.0255	19.0261	0.0552451	0.578228	1.35101	1.49	14.2199	0.86862	16.3707	0.00360906	0.0215391
Ccl9	5.25915	5.76447	25.7892	18.595	2.25241	3.70171	3.74428	4.17873	13.8519	3.46928	3.99273	0.00152856	0.0109075
Ccna2	1.25624	1.56229	2.29596	1.52398	1.12981	1.24477	1.03149	0.921877	1.65962	1.08199	1.53386	0.00693207	0.0353905
Ccnd2	29.3493	34.4799	32.8156	28.4738	18.2755	19.1838	13.6579	22.3778	31.2796	18.3738	1.7024	1.62242e-10	1.24016e-08
Ccr1	0.620884	0.589591	5.03629	2.86007	0.264253	0.450444	0.202054	0.316131	2.27671	0.308221	7.38662	3.57865e-06	7.63933e-05
Ccr2	2.80174	1.22363	4.49564	3.82635	0.224174	0.645624	0.555083	0.874634	3.08684	0.574879	5.36955	1.22348e-07	4.09677e-06
Ccr5	3.33376	2.42579	3.66179	5.20734	0.776669	1.12675	0.842647	0.753254	3.65717	0.874831	4.18043	5.07858e-14	8.54048e-12
Cd14	10.058	8.80991	24.8245	17.4958	2.94879	3.04285	4.48882	5.38812	15.2971	3.96715	3.85594	8.68543e-09	4.09514e-07
Cd163	5.51699	4.78002	32.1582	18.9179	3.16427	4.7187	4.27251	6.39041	15.3433	4.63648	3.30926	0.00584926	0.0311173
Cd200r1	0.611306	0.608444	1.08189	1.31747	0.134359	0.238492	0.135601	0.226043	0.904779	0.183623	4.92737	1.36975e-06	3.43231e-05
Cd24a	2.61597	4.22084	7.375	5.52936	1.20476	2.04667	1.3577	1.43434	4.93529	1.51087	3.26652	2.39037e-07	7.47556e-06
Cd300a	0.634505	0.914639	0.799671	0.850859	0.301033	0.278061	0.305941	0.351064	0.799919	0.309025	2.58853	9.59645e-06	0.000174151
Cd300lb	0.863246	0.765244	1.85281	1.68263	0.0294065	0.210591	0.157524	0.199438	1.29098	0.14924	8.65036	2.27266e-09	1.30291e-07
Cd300ld	2.54822	2.30172	4.33775	4.18442	0.782241	1.43639	1.84615	1.5573	3.34303	1.40552	2.3785	8.54489e-06	0.000158054
Cd302	10.1112	13.3002	23.9504	20.7049	5.51012	7.19968	7.39311	10.0925	17.0167	7.54885	2.25421	3.08372e-06	6.80352e-05
Cd33	1.21952	1.28582	2.71538	2.10348	0.922341	1.19765	0.912967	0.914414	1.83105	0.986843	1.85546	0.00208334	0.0139519
Cd37	2.04607	2.0304	2.75822	2.9264	0.652147	1.19344	0.988551	1.66318	2.44028	1.12433	2.17043	0.000148375	0.00168928
Cd44	2.5972	2.7496	6.8961	3.07746	1.43099	1.66464	1.0679	1.06115	3.83009	1.30617	2.93231	2.06586e-06	4.88079e-05
Cd48	4.09057	3.16441	5.31901	5.06814	0.97644	1.75667	1.58903	1.87148	4.41053	1.54841	2.84843	1.03489e-10	8.4665e-09
Cd52	13.6001	8.37643	13.0825	14.9797	1.5434	3.83372	4.35276	3.23984	12.5097	3.24243	3.85812	2.1007e-10	1.56622e-08
Cd53	5.36887	4.97375	8.2348	7.74194	1.66238	2.39763	2.00626	2.17861	6.57984	2.06122	3.19221	7.93088e-14	1.26352e-11
Cd63	16.4469	17.0615	19.0122	20.2703	9.72566	9.59313	10.5639	11.7966	18.1977	10.4198	1.74645	1.37165e-09	8.27087e-08
Cd68	12.8511	12.2676	21.345	21.6233	3.32786	4.81379	4.69786	4.89533	17.0218	4.43371	3.83918	1.23847e-18	4.35912e-16
Cd72	3.78236	2.82485	1.40328	3.83063	1.21148	1.4589	1.52233	1.13758	2.96028	1.33257	2.22148	0.00107424	0.00832922
Cdc42se1	8.83904	8.91595	9.71631	12.0927	6.18213	6.77138	6.46349	6.72156	9.89099	6.53464	1.51362	4.73402e-08	1.82314e-06
Cdkn1a	38.525	64.7788	93.4185	36.2986	27.0127	24.572	24.9208	24.4799	58.2552	25.2463	2.30747	1.82626e-05	0.000297528
Cebpa	7.62976	8.64276	4.92131	10.0411	2.8658	3.74056	3.99724	4.88265	7.80873	3.87156	2.01695	7.77758e-05	0.000995885
Cebpd	12.8434	16.4776	23.8537	14.9155	8.0631	8.58762	8.40481	7.83731	17.0226	8.22321	2.07007	1.66365e-06	4.05464e-05
Cercam	2.29802	2.28006	2.9287	3.11656	1.05019	1.4148	1.2278	1.60391	2.65584	1.32417	2.00566	0.00053235	0.00465286
Cers6	1.10001	1.22467	1.10555	1.1519	0.829667	0.609389	0.55711	0.74776	1.14553	0.685981	1.66992	0.00275595	0.017467
Cfb	2.65748	1.78157	21.4983	7.69786	0.174705	0.66236	0.617518	0.982256	8.40879	0.60921	13.8028	0.000474938	0.00428378
Cfh	38.6469	63.0572	96.9573	73.8013	23.8356	42.1934	33.6246	42.0225	68.1157	35.419	1.92314	0.000288063	0.0028969
Cfl1	74.0677	73.9634	89.8697	79.4454	43.5613	54.2588	42.6147	47.113	79.3366	46.887	1.69208	4.22209e-09	2.23431e-07
Cfp	5.62134	4.28522	8.69118	11.7223	1.93573	2.91842	3.59807	4.70675	7.58	3.28974	2.30413	0.001002	0.0078699
Cgref1	0.678148	1.4732	1.42616	1.0272	0.54085	0.619248	0.622417	0.331183	1.15118	0.528424	2.17852	0.00787858	0.0390959
Ch25h	0.796452	1.0308	0.577204	1.46068	0.0835214	0.322068	0.248018	0.326039	0.966285	0.244912	3.94544	0.000138463	0.00160955
Chac1	5.17752	9.89455	6.00881	5.27671	2.04215	1.20922	1.23201	0.689595	6.5894	1.29324	5.09526	1.45704e-10	1.13543e-08
Chchd6	7.05981	7.21029	9.55291	9.45734	4.88889	4.8477	4.65965	7.16524	8.32009	5.39037	1.54351	0.00320303	0.01961
Chp2	2.25833	2.25571	1.80114	3.15238	0.566533	1.36788	1.53283	1.6084	2.36689	1.26891	1.86529	0.00102538	0.00800781
Chpf	7.28866	8.73125	11.5595	10.6502	5.43225	6.09553	5.43267	6.68918	9.5574	5.91241	1.6165	3.1596e-05	0.000469289
Chpf2	3.82144	3.93685	6.78645	4.64275	2.33543	2.52285	2.27654	3.02229	4.79687	2.53928	1.88907	1.07842e-05	0.000191043
Chst12	2.77518	2.73111	4.57018	4.39743	1.54112	2.28132	1.71183	2.87946	3.61847	2.10343	1.72027	0.00562739	0.0302823
Cib1	9.48583	11.1863	12.9415	11.386	6.13939	6.49229	7.29622	8.28697	11.2499	7.05372	1.59489	0.000969496	0.00766231
Cilp	7.67173	15.2414	36.5099	18.9953	1.87273	3.36265	2.04229	2.25148	19.6046	2.38228	8.22934	7.26209e-09	3.56856e-07
Cldn5	13.8895	15.7245	16.0568	35.3816	11.1047	7.7427	7.63357	15.4708	20.2631	10.4879	1.93205	0.00277947	0.0175793
Clec12a	3.63458	2.9391	2.67676	7.12383	0.933808	1.58872	1.14513	1.13018	4.09356	1.19946	3.41284	1.01305e-06	2.64355e-05
Clec2d	19.8137	26.4569	46.7345	28.0798	14.7895	16.243	22.5355	20.5317	30.2712	18.5249	1.63408	0.0102767	0.0479166
Clec4a1	4.21802	4.19171	5.91586	5.88924	1.36802	1.70685	1.8484	1.67186	5.05371	1.64878	3.06512	2.26186e-12	2.71692e-10
Clec4a2	1.78016	1.70748	2.42059	1.9041	0.458893	0.712692	0.664443	0.544145	1.95308	0.595043	3.28225	2.93057e-06	6.50354e-05
Clec4a3	3.53381	2.68429	2.89521	2.77261	0.790187	1.40725	1.07397	1.19851	2.97148	1.11748	2.65909	1.33472e-05	0.000226977
Clec4d	1.2564	1.58898	26.6641	17.181	0.137348	0.186243	0.487212	1.7297	11.6726	0.635127	18.3784	0.00248551	0.0161208
Clec4n	5.02407	3.70962	6.89492	8.90724	0.952345	1.78621	1.15655	1.82394	6.13396	1.42976	4.2902	7.84081e-10	5.02842e-08
Clec5a	0.953437	1.00116	1.36376	1.26062	0.365811	0.51702	0.325302	0.618931	1.14474	0.456766	2.50618	1.00412e-06	2.62476e-05
Clec7a	1.93165	1.66389	2.03602	2.35299	0.699872	1.2078	0.649123	0.48062	1.99614	0.759354	2.62873	1.92929e-06	4.60564e-05
Clic1	31.6297	34.4937	43.3655	42.6505	16.904	20.5696	19.9459	22.7623	38.0348	20.0455	1.89742	3.90708e-08	1.548e-06
Cmtm3	10.3283	10.2486	9.1883	12.2864	6.13169	7.89113	6.4447	7.23267	10.5129	6.92505	1.5181	0.000134631	0.00157346
Cmtm7	7.79929	7.88167	7.86519	8.71117	4.85401	5.23848	4.28496	6.99018	8.06433	5.34191	1.50963	0.000209886	0.0022418
Cndp2	11.5386	12.8754	20.9348	20.5883	8.72702	8.99465	8.59982	11.6725	16.4843	9.4985	1.73546	0.000316703	0.00311658
Cnksr1	2.36856	3.88871	4.09516	3.36212	1.68786	0.926648	2.21473	1.51608	3.42864	1.58633	2.16137	0.00387841	0.0227695
Col14a1	6.79044	8.11264	9.51203	12.3593	2.22409	4.18689	2.2178	2.57501	9.19359	2.80095	3.28231	2.29875e-11	2.18815e-09
Col16a1	3.05696	4.46062	5.68405	5.51794	1.36921	2.06713	1.23137	1.69088	4.67989	1.58965	2.94398	1.59149e-10	1.2227e-08
Col1a1	63.9346	73.896	60.0641	81.7015	26.1962	35.3959	20.8415	27.2812	69.899	27.4287	2.54839	6.53749e-19	2.47362e-16
Col1a2	58.7475	71.4943	71.5457	86.8933	23.5371	35.9588	24.8409	28.0452	72.1702	28.0955	2.56875	1.48528e-17	4.40778e-15
Col3a1	156.606	176.611	143.852	176.658	53.3071	80.0288	42.6293	45.1987	163.432	55.291	2.95585	1.03324e-16	2.60634e-14
Col5a1	14.4746	13.7711	10.2394	13.5765	8.47041	10.0078	5.70941	6.54531	13.0154	7.68324	1.694	4.86507e-06	9.96385e-05
Col5a2	12.9268	15.9749	18.7479	15.3679	6.36727	8.77361	4.85737	5.32289	15.7544	6.33029	2.48873	4.9761e-12	5.62039e-10
Col6a1	35.972	40.7493	24.7409	36.0713	21.4744	26.8393	16.7729	18.9985	34.3834	21.0213	1.63565	0.000130589	0.00153783
Col6a2	38.049	40.0197	19.1287	33.3602	21.0345	25.5393	16.1225	19.9452	32.6394	20.6604	1.5798	0.00202311	0.0136451
Col8a1	14.9522	22.4367	20.1049	15.5092	5.75377	7.39524	5.16084	3.98902	18.2507	5.57472	3.27383	3.49777e-14	6.22808e-12
Colec12	7.32182	10.7807	12.2599	14.2582	6.11428	8.86639	5.45071	6.25665	11.1552	6.67201	1.67194	0.000431753	0.00397723
Comp	3.68142	9.31162	46.7817	9.79971	1.89675	2.83975	3.5937	3.82121	17.3936	3.03785	5.72563	0.00145561	0.0105124
Comtd1	2.80528	3.32636	4.59285	4.14858	1.16524	1.63771	1.28505	1.78818	3.71827	1.46905	2.53107	6.29374e-06	0.000124313
Coro1a	9.21461	7.22086	10.0383	15.4782	2.5142	3.34006	3.51339	4.33016	10.488	3.42445	3.06268	4.39751e-10	2.95806e-08
Coro1b	24.9896	24.7296	30.3788	31.5273	16.8708	16.9007	15.5423	19.3339	27.9063	17.1619	1.62606	1.00896e-07	3.48643e-06
Cotl1	18.0672	15.1868	15.5322	19.2785	5.70977	6.85054	5.99322	7.07413	17.0162	6.40692	2.65591	1.83811e-22	1.20956e-19
Cox19	53.3533	45.4426	65.6852	58.4888	28.1004	37.9076	34.11	37.8264	55.7425	34.4861	1.61638	6.02491e-06	0.000119511
Cpeb1	4.99368	6.13548	7.61293	5.39055	2.71967	2.29724	2.95174	3.03701	6.03316	2.75142	2.19274	6.40966e-09	3.22293e-07
Cpne2	1.68534	2.42866	2.31803	2.85081	1.20181	1.24978	1.26814	1.50869	2.32071	1.3071	1.77546	0.000499473	0.00444589
Cpne8	1.16717	1.97933	2.74111	1.94231	0.99791	1.01991	1.00878	0.956419	1.95748	0.995756	1.96582	0.000991249	0.00779758
Cpt1c	0.867147	1.218	1.01909	1.8051	0.692115	0.779235	0.670668	0.908363	1.22733	0.762595	1.60941	0.00789779	0.0391655
Cpxm1	3.37507	3.24639	4.28622	6.42532	1.04945	2.43451	1.43393	2.22904	4.33325	1.78673	2.42524	9.63445e-06	0.000174392
Cpxm2	11.1561	14.3933	13.4212	22.8603	3.16443	3.10494	11.2913	5.28822	15.4577	5.71223	2.70607	0.0100485	0.0471286
Crip1	90.5484	111.333	163.352	148.071	58.6077	112.477	68.529	90.4559	128.326	82.5175	1.55514	0.00405046	0.0235019
Crispld2	16.5428	22.6354	38.7817	25.8133	10.4262	15.2467	16.0069	19.2803	25.9433	15.24	1.70232	0.00407909	0.0236124
Crlf1	2.18385	6.35999	15.5046	7.59556	0.31729	0.387365	0.539253	0.470685	7.91099	0.428648	18.4557	3.40334e-19	1.35551e-16
Crlf2	4.91741	4.98791	7.50171	8.02157	2.43297	2.79753	2.67133	4.01097	6.35715	2.9782	2.13456	7.79772e-09	3.80705e-07
Crym	0.630388	1.05798	0.856416	1.49976	0.0224763	0.247632	0.266974	0.489216	1.01114	0.256575	3.94091	0.000116493	0.00139488
Csf1r	20.637	20.4164	22.4303	25.3447	8.21044	11.2852	9.63074	11.3204	22.2071	10.1117	2.19618	4.42603e-19	1.71764e-16
Csf2ra	6.89424	6.6258	5.64641	6.24405	2.81692	3.30539	1.85619	3.0053	6.35262	2.74595	2.31345	1.1504e-09	7.09369e-08
Csf2rb	1.02356	1.04407	1.92544	1.68648	0.234018	0.319838	0.538134	0.442921	1.41989	0.383728	3.70025	1.18734e-09	7.21703e-08
Csf2rb2	0.771885	0.943791	1.65562	1.49058	0.190624	0.288777	0.262219	0.270593	1.21547	0.253053	4.80322	4.74833e-10	3.1659e-08
Cstb	32.4335	34.86	46.7723	40.905	12.9193	17.6696	12.8112	16.8192	38.7427	15.0548	2.57345	2.06549e-16	4.96209e-14
Ctgf	34.0308	60.1048	212.643	73.2108	21.6428	21.6631	22.4428	22.5391	94.9974	22.0719	4.304	0.000415991	0.00385786
Cth	1.4068	1.81757	1.53413	1.82192	1.20696	0.742594	0.547604	0.674932	1.64511	0.793021	2.07448	0.000687595	0.00575595
Ctla2a	12.7329	16.0399	32.8275	21.9513	7.64868	13.6371	10.1425	12.9102	20.8879	11.0846	1.88441	0.00104042	0.00810018
Ctla2b	4.58355	5.11445	13.0189	6.84726	2.25202	2.82011	3.62852	3.14436	7.39104	2.96125	2.49592	4.68305e-05	0.000650854
Ctsb	104.123	94.2619	151.584	153.109	73.8015	86.8879	77.5846	91.7663	125.769	82.5101	1.52429	0.000729276	0.00603147
Ctsc	5.99181	5.15066	6.60199	8.33009	2.93797	3.96594	2.85857	3.62301	6.51864	3.34637	1.94797	3.6066e-09	1.94256e-07
Ctsd	391.548	438.767	719.696	613.063	329.35	309.92	343.638	414.383	540.768	349.323	1.54805	0.00179542	0.0124138
Ctsk	6.45218	8.26126	15.5087	10.7672	3.27242	4.31271	3.43905	4.15161	10.2473	3.79395	2.70096	7.12891e-07	1.95338e-05
Ctsl	69.2757	83.2148	79.1421	71.4619	41.034	39.4167	39.8429	44.0549	75.7736	41.0871	1.84422	5.07946e-18	1.63569e-15
Ctss	37.0733	32.315	58.3113	43.2835	6.82922	10.9774	10.689	12.2282	42.7458	10.181	4.19859	1.1731e-21	7.39787e-19
Ctsz	30.615	34.5148	46.6792	52.3038	13.723	18.208	18.3549	19.044	41.0282	17.3325	2.36713	5.36102e-11	4.69012e-09
Cx3cr1	3.75525	3.40684	1.78712	3.51343	1.58339	1.5456	1.34546	0.683368	3.11566	1.28945	2.41627	1.67503e-05	0.000275261
Cxcl16	6.95384	6.48736	7.59908	10.6921	2.71578	3.74807	4.22211	4.65446	7.9331	3.83511	2.06855	1.86628e-05	0.000301453
Cyb561	5.22298	5.0895	7.73235	6.02364	3.41182	4.11097	3.22101	2.94258	6.01712	3.4216	1.75857	0.000274079	0.00278215
Cyb5r1	34.0957	47.7983	33.7643	32.2601	12.3182	11.3526	10.4931	13.7603	36.9796	11.9811	3.08649	1.29347e-24	1.03035e-21
Cyb5r3	41.2187	44.2648	76.5834	58.1752	31.3731	34.1592	32.055	41.3234	55.0605	34.7277	1.58549	0.0011238	0.00862075
Cyba	42.2276	37.8121	48.435	63.4864	22.0932	24.6895	25.0002	30.7808	47.9903	25.6409	1.87163	1.07595e-07	3.68428e-06
Cybb	5.06731	4.46921	6.20307	8.49423	1.78296	2.5144	1.89772	2.20191	6.05846	2.09925	2.88601	4.76951e-13	6.38819e-11
Cygb	37.676	48.2401	63.7897	58.5552	27.4794	26.4993	27.9412	36.3025	52.0653	29.5556	1.76161	8.19085e-06	0.000153041
Cyp4v3	1.76729	2.20678	3.51282	3.43226	0.924949	0.981908	1.16463	1.71872	2.72979	1.19755	2.27948	1.31442e-05	0.000224081
Cyr61	16.8348	19.4414	35.1418	25.1537	10.9065	9.33231	15.4549	10.5584	24.1429	11.563	2.08794	0.000118504	0.00141336
Cysltr1	1.27576	1.61562	3.37716	1.54002	0.60649	1.0023	0.688609	0.730885	1.95214	0.757071	2.57854	0.000621092	0.00526919
Cyth4	6.98435	6.46813	7.90453	8.00105	2.72592	3.1983	3.01065	3.30712	7.33951	3.0605	2.39814	1.4101e-17	4.26838e-15
D1Ertd622e	1.56734	1.65721	2.61138	2.43013	0.938258	1.47675	0.90771	1.16112	2.06652	1.12096	1.84353	0.00116753	0.00889232
Dab2	12.0211	10.9206	11.141	11.5152	5.42168	7.34702	7.06106	6.99676	11.3995	6.70663	1.69974	3.58131e-08	1.43395e-06
Dact1	2.22731	2.27932	2.96658	3.03741	1.58753	1.66222	1.3898	2.28015	2.62766	1.72993	1.51894	0.00040474	0.00377541
Dap	13.3654	15.3955	16.1639	16.6066	7.38637	11.0151	6.79243	8.20764	15.3828	8.35038	1.84217	7.49099e-07	2.04281e-05
Dbn1	5.29059	7.16562	7.22676	6.97174	2.58746	4.1024	2.29387	3.12441	6.66368	3.02703	2.20139	1.38473e-09	8.31663e-08
Dbnl	11.3635	12.354	13.3546	13.6521	7.76361	7.18156	7.39364	8.57623	12.681	7.72876	1.64075	3.61473e-07	1.07272e-05
Ddit3	21.4713	35.4244	35.5477	31.324	8.79966	10.5699	8.94518	13.8178	30.9419	10.5331	2.93759	2.68338e-13	3.79561e-11
Dennd1c	0.753765	0.53353	0.644202	1.01234	0.442322	0.33311	0.375559	0.450379	0.735959	0.400343	1.83832	0.0107434	0.0493179
Dennd4a	1.9211	2.64001	2.36135	2.07112	1.14976	1.2326	1.06657	1.39519	2.24839	1.21103	1.85659	3.59451e-07	1.07092e-05
Dera	3.36783	3.90729	3.93588	3.77078	2.10723	2.44141	2.36042	2.07329	3.74544	2.24559	1.66791	9.64426e-06	0.000174392
Dhx37	5.98462	7.77582	5.99481	6.96641	3.18365	2.50864	3.43432	4.66439	6.68042	3.44775	1.93762	4.18197e-09	2.22085e-07
Dlg2	2.13945	3.15398	1.96424	2.08522	0.163841	0.241382	0.359405	0.27945	2.33572	0.26102	8.94843	4.28893e-33	1.29826e-29
Dnase2a	2.86251	3.25484	4.03085	4.16068	2.12199	2.26218	2.10093	3.02439	3.57722	2.37737	1.5047	0.00502163	0.0276674
Dock10	0.875657	0.902745	0.717059	0.837959	0.533846	0.53508	0.519779	0.52891	0.833355	0.529404	1.57414	0.00352461	0.0211434
Dock2	1.3772	1.16437	1.04865	1.14596	0.323398	0.588991	0.491887	0.560041	1.18405	0.491079	2.41112	1.43452e-06	3.58275e-05
Dok1	2.36872	2.83703	6.14628	3.94716	0.977501	1.05111	1.35505	2.03511	3.8248	1.35469	2.82338	0.000161339	0.00180612
Dok2	2.83136	2.37839	2.26022	2.83119	1.62772	1.77522	1.24069	1.61817	2.57529	1.56545	1.64508	0.00508351	0.0279169
Dok3	1.96661	1.91821	3.64255	3.21313	1.2143	1.33785	1.27585	1.52067	2.68512	1.33717	2.00806	0.00933386	0.0444519
Dpep2	1.17268	1.01012	5.39363	3.28588	0.285761	0.521967	0.220681	0.341593	2.71558	0.342501	7.92868	2.6392e-08	1.09436e-06
Dpp3	8.91808	8.41968	9.9836	9.85186	5.52399	5.71509	5.68289	6.64649	9.2933	5.89212	1.57724	1.17181e-07	3.97652e-06
Dpp7	2.33464	2.78083	2.77819	4.34163	1.1855	1.80414	1.47786	2.31641	3.05882	1.69598	1.80357	5.21102e-05	0.000705445
Dpt	89.2722	118.518	102.53	138.586	55.4769	78.8687	68.301	76.8558	112.227	69.8756	1.6061	6.26755e-05	0.000828466
Dpysl3	10.8572	15.6053	14.7147	10.4515	9.26336	9.32114	5.47069	5.91646	12.9072	7.49291	1.72259	0.00310817	0.0191774
Dram1	2.71914	2.30348	4.14012	3.96149	1.45828	1.86704	1.78485	1.74169	3.28106	1.71296	1.91543	0.000306021	0.00303912
Dse	3.06212	3.41363	4.05353	4.33621	1.57354	2.24896	1.69002	2.29215	3.71637	1.95117	1.90469	3.60509e-07	1.07197e-05
Dusp4	2.98829	8.11928	6.23963	5.35163	0.43619	0.53824	1.00777	1.12828	5.67471	0.77762	7.29754	5.25527e-15	1.08957e-12
Dusp6	7.31472	7.10316	7.36726	9.42316	4.8497	5.50995	4.0479	4.89035	7.80207	4.82448	1.61718	6.99554e-08	2.54513e-06
Dynll1	7.77272	9.10889	8.67239	11.771	5.08451	6.77917	5.41673	6.23933	9.33126	5.87993	1.58697	3.99848e-05	0.000570915
Dynlt1b	6.29301	7.7869	6.6561	4.1233	3.6296	4.38264	2.7922	2.96645	6.21483	3.44272	1.80521	0.00927158	0.044197
E130218I03Rik	1.13673	1.4541	1.80843	1.99923	0.872519	0.899278	0.511308	1.14533	1.59962	0.857108	1.8663	0.00174198	0.0121441
E230016M11Rik	1.36605	1.31518	1.06534	1.43117	0.881193	0.644293	0.727642	0.962786	1.29443	0.803979	1.61003	4.86204e-05	0.000669581
Ece2	0.751211	1.05173	1.16628	1.80826	0.472421	0.502385	0.57406	0.76974	1.19437	0.579651	2.0605	0.00253651	0.016385
Ecm1	23.7072	27.4012	39.2283	42.1815	10.8818	16.5668	16.2139	20.3214	33.1295	15.996	2.07111	7.58443e-06	0.000144009
Eda2r	1.67645	1.90171	1.10984	1.23711	0.978538	0.954705	0.403637	0.633159	1.48128	0.74251	1.99496	0.00602626	0.0317575
Edem1	3.09787	3.36109	3.73365	5.2046	2.1469	2.60693	2.25261	2.81155	3.8493	2.4545	1.56826	3.75412e-05	0.000543718
Edn1	1.37141	2.88983	6.53255	3.12377	1.28867	1.51267	1.76714	1.98884	3.47939	1.63933	2.12245	0.000767458	0.00629907
Eef1a1	203.027	293.061	328.301	310.463	102.427	137.771	157.632	153.968	283.713	137.95	2.05664	8.85059e-08	3.10783e-06
Efcc1	0.776524	0.771114	0.528624	0.651127	0.287122	0.632672	0.372569	0.373608	0.681847	0.416493	1.63712	0.00218164	0.014463
Efemp2	4.3708	4.77949	6.49054	7.34618	2.85915	2.76929	3.00755	3.90994	5.74675	3.13648	1.83223	0.00374696	0.0222038
Efhd2	21.8143	26.6592	76.579	39.5888	9.0939	10.9858	13.8678	15.4054	41.1603	12.3382	3.33601	0.000176108	0.00194413
Efs	1.69839	1.46123	1.70692	2.21635	0.766825	1.01904	0.878249	1.32418	1.77072	0.997073	1.77592	0.000257133	0.00265103
Egr1	9.22698	7.62782	3.66627	7.106	2.78902	3.0728	1.9134	2.00887	6.90677	2.44602	2.82368	2.78864e-08	1.14379e-06
Egr2	1.30849	1.73256	1.47959	1.11179	0.171381	0.241268	0.0997876	0.144164	1.40811	0.16415	8.57819	1.59424e-16	3.95555e-14
Eif1a	10.1975	10.9085	13.7434	12.0938	7.25612	8.04843	6.63199	7.91998	11.7358	7.46413	1.57229	3.59366e-10	2.50645e-08
Eif4a1	24.6543	24.9542	36.4611	27.449	16.6603	20.3656	16.1994	15.9866	28.3797	17.303	1.64016	2.18957e-05	0.000342346
Eif4ebp1	65.7465	74.5173	95.5667	73.2456	49.9856	39.1557	46.8486	55.1601	77.2691	47.7875	1.61693	1.05318e-05	0.000187307
Eif6	17.869	19.2619	20.2449	22.0195	13.9168	11.6609	10.621	14.5997	19.8488	12.6996	1.56295	8.57798e-07	2.28168e-05
Elf4	2.83828	2.89625	2.76673	3.30219	1.18773	1.32719	1.25156	1.48495	2.95086	1.31286	2.24766	3.502e-17	1.00005e-14
Ell2	5.69795	6.93238	7.21348	7.86824	3.0907	4.05297	4.64873	5.34089	6.92801	4.28332	1.61744	0.00122882	0.00924821
Eln	29.719	47.4711	58.4265	30.9045	21.0588	37.7492	15.3687	18.6252	41.6303	23.2005	1.79437	0.00351415	0.0210974
Elovl1	6.71935	7.88408	9.12371	9.35545	4.00071	5.024	4.3314	6.25614	8.27065	4.90306	1.68683	2.83554e-06	6.31742e-05
Emb	0.736809	1.14339	3.52327	2.92003	0.296084	0.599039	0.391184	0.718321	2.08087	0.501157	4.15213	4.90212e-05	0.000671818
Emilin1	11.3234	10.9703	11.5381	16.9804	6.05108	7.59607	7.24871	9.38973	12.703	7.5714	1.67776	3.97581e-05	0.000569162
Emp1	31.6036	42.7388	56.4819	46.4262	16.363	24.9139	17.5725	17.8244	44.3126	19.1685	2.31174	3.23812e-09	1.78214e-07
Emp3	12.3141	13.0753	15.5974	14.8823	6.49259	9.22803	6.61667	8.01123	13.9673	7.58713	1.84092	7.38919e-05	0.000958315
Enah	15.6441	17.0787	26.3761	16.7784	10.6619	10.5251	11.0392	11.3772	18.9694	10.9008	1.74018	7.85839e-06	0.000147931
Enc1	4.57733	4.84139	8.67577	5.26228	3.32418	2.9837	3.08159	2.45863	5.83919	2.96203	1.97135	9.17541e-05	0.00114579
Enkd1	0.942432	0.977132	1.15614	1.23718	0.718467	0.876816	0.47883	0.617154	1.07822	0.672816	1.60255	0.0052395	0.0285662
Enpp1	1.10457	1.44821	1.41521	1.03947	0.776425	0.983853	0.677754	0.884473	1.25187	0.830626	1.50714	0.000308695	0.00305966
Entpd2	12.508	15.5442	14.765	18.9556	7.81906	9.77074	8.76766	10.551	15.4432	9.22712	1.67367	1.27684e-06	3.24244e-05
Ephx1	17.9087	22.7164	25.5883	24.9627	11.2836	13.6553	15.8034	18.2515	22.794	14.7485	1.54551	0.000112392	0.00135219
Eprs	33.4893	39.0728	33.8288	31.5662	21.2658	21.1562	18.1833	23.8483	34.4893	21.1134	1.63353	9.63642e-11	7.96979e-09
Eps8	3.70659	5.10958	4.2118	4.18446	2.38909	2.89778	2.79005	3.22024	4.30311	2.82429	1.52361	0.000725452	0.00600641
Epsti1	1.84703	1.95953	2.11026	2.31646	0.657044	0.948554	0.548787	1.05775	2.05832	0.803035	2.56318	1.90147e-06	4.55359e-05
Ero1l	5.62732	6.39697	5.90538	4.52845	2.91376	3.38975	2.48679	3.17767	5.61453	2.99199	1.87652	7.99849e-08	2.85512e-06
Esd	1.7993	2.15458	7.3586	2.90787	1.43747	1.41509	1.35776	1.06433	3.55509	1.31866	2.69599	0.000696886	0.00581442
Etv5	6.4054	9.16258	8.65837	6.37534	3.29796	3.38939	4.05641	3.47398	7.65042	3.55443	2.15236	3.06106e-09	1.69704e-07
Evi2a	2.51738	2.08917	3.52747	2.50098	1.10659	1.30046	1.06527	0.983211	2.65875	1.11388	2.38693	4.13052e-08	1.62378e-06
F13a1	25.5767	25.4927	58.2256	54.46	11.5812	17.9901	15.1357	17.7092	40.9387	15.604	2.6236	6.86908e-07	1.90759e-05
F2r	11.3672	11.972	19.7603	14.9561	8.18385	10.2952	8.76719	9.26448	14.5139	9.12768	1.5901	0.00195444	0.0132767
F630028O10Rik	0.86105	0.577714	1.73926	1.41135	0.396463	0.840005	0.41907	0.543544	1.14734	0.549771	2.08694	0.0037807	0.022317
Fam105a	1.36262	1.30994	1.56741	1.65874	0.372661	0.598127	0.340746	0.52682	1.47468	0.459588	3.2087	1.15602e-13	1.7673e-11
Fam107b	2.3743	2.42975	2.12387	2.79887	1.31376	1.52154	1.4098	1.54878	2.4317	1.44847	1.67881	0.000364637	0.00347093
Fam111a	2.24734	2.40114	3.03283	3.96992	1.83113	2.33342	1.40582	2.02099	2.91281	1.89784	1.5348	0.0102155	0.0477195
Fam124a	2.55983	3.91348	7.67281	4.37326	2.06747	2.24285	2.68948	3.21832	4.62985	2.55453	1.81241	0.0071051	0.0360737
Fam129a	6.62118	9.44581	7.00903	6.78374	3.14983	3.75853	3.60543	3.88964	7.46494	3.60086	2.0731	4.48018e-08	1.74312e-06
Fam129b	10.5783	10.4568	12.873	18.1611	7.10916	8.21991	7.80869	10.6739	13.0173	8.45291	1.53998	0.00399858	0.0233254
Fam198a	0.74761	0.84113	0.757005	0.704613	0.37022	0.639742	0.217832	0.427801	0.762589	0.413899	1.84245	0.00171442	0.0120073
Fam198b	11.6847	14.9727	14.0131	10.7005	4.83496	6.986	5.08669	4.6501	12.8428	5.38944	2.38296	6.81746e-11	5.89613e-09
Fam26e	1.56935	1.78747	5.46769	2.68779	0.829836	1.38447	1.01605	1.09943	2.87807	1.08245	2.65885	0.00100985	0.00791513
Fam46a	3.86707	5.10497	9.17717	6.15519	3.89525	3.51955	3.42725	4.28354	6.0761	3.7814	1.60684	0.0105513	0.0487654
Fbln1	32.0007	37.8185	54.8161	57.6484	22.5111	26.1256	19.9596	33.2571	45.5709	25.4633	1.78967	8.25091e-05	0.00104763
Fbln2	29.6758	38.1547	53.5221	52.1255	21.7071	25.5969	20.1697	27.2376	43.3695	23.6778	1.83165	4.85573e-06	9.96385e-05
Fbxw17	2.00492	2.28779	2.71765	2.76589	1.18614	1.4985	1.19343	1.2572	2.44406	1.28382	1.90374	1.46131e-05	0.000244928
Fbxw9	2.07183	2.44573	2.73661	2.52361	1.27971	1.09754	1.35995	1.58813	2.44444	1.33133	1.83609	0.0015491	0.0110332
Fcer1g	20.2153	21.0076	26.6366	29.0894	7.16481	7.72838	9.20286	9.64273	24.2372	8.43469	2.87351	1.77118e-15	3.82955e-13
Fcgr1	2.6117	2.21577	2.08551	3.40905	0.577907	0.606675	0.632348	0.681042	2.58051	0.624493	4.13217	7.83335e-17	2.07996e-14
Fcgr2b	6.7354	7.56311	16.7694	11.5087	2.57302	3.98081	3.41708	3.96328	10.6442	3.48355	3.05556	1.91827e-06	4.58658e-05
Fcgr3	14.4894	17.9538	36.5552	24.8694	4.81979	7.70094	8.79083	8.05609	23.467	7.34191	3.19631	1.52482e-07	4.99528e-06
Fcgr4	0.962789	1.21863	4.03266	1.93231	0.180673	0.447877	0.394494	0.331271	2.0366	0.338579	6.01514	1.80787e-06	4.37794e-05
Fermt3	2.75451	3.03808	4.73679	4.63896	1.34767	1.6471	1.26567	1.6781	3.79208	1.48464	2.55421	8.64694e-09	4.08973e-07
Fes	3.07878	3.06267	4.46721	4.73004	1.88065	1.96503	1.92105	2.98396	3.83467	2.18767	1.75286	0.00141899	0.0103005
Fgd2	1.42971	1.1359	2.05691	2.11229	0.612999	0.829403	0.826558	0.788741	1.6837	0.764425	2.20257	0.000212435	0.00225787
Fgd3	0.952157	0.807653	1.2275	1.44096	0.36309	0.470039	0.285405	0.566951	1.10707	0.421371	2.6273	8.37772e-07	2.23628e-05
Fgfr3	1.58167	2.32866	2.70784	2.98812	1.18707	1.50934	1.2174	2.24989	2.40157	1.54092	1.55853	0.00611714	0.0321023
Fgl2	21.1964	26.1974	40.2353	24.1188	14.6993	19.8094	10.0429	11.3021	27.937	13.9635	2.00072	3.1934e-05	0.000472917
Fibin	4.91363	7.51907	18.4001	8.0471	4.0592	4.13399	3.65131	4.37079	9.71998	4.05382	2.39773	0.000150649	0.00170791
Figf	1.31338	1.99906	5.27007	4.20248	0.555713	1.02043	1.33569	1.00972	3.19625	0.980386	3.2602	6.72195e-05	0.000880075
Fkbp10	6.62493	6.62401	7.05745	7.41756	3.85007	5.16186	3.80399	5.23943	6.93099	4.51384	1.5355	0.000139502	0.00161914
Fkbp11	2.71094	2.79627	4.58507	5.30451	1.61096	1.4368	1.98319	1.48822	3.8492	1.6298	2.36176	0.000488555	0.00437017
Flnc	52.0393	54.0608	71.1689	61.7854	29.6547	26.5387	27.5513	36.1209	59.7636	29.9664	1.99435	5.066e-13	6.72578e-11
Fn1	9.34332	10.7002	16.3273	15.3155	5.63934	8.897	4.41318	5.38431	12.9216	6.08346	2.12405	1.19188e-05	0.000205456
Fndc1	1.1133	0.950799	1.60909	1.9645	0.572234	0.752826	0.617451	0.619217	1.40942	0.640432	2.20073	0.000145907	0.00166916
Folr2	13.3323	12.5246	13.669	14.357	4.83813	8.62955	8.56596	8.91255	13.4707	7.73655	1.74118	1.71894e-05	0.000280951
Fos	3.34411	4.6765	3.09366	4.06451	1.79389	1.27799	0.376965	0.657355	3.7947	1.02655	3.69656	6.65003e-08	2.437e-06
Fosl2	10.4687	13.1676	9.09053	10.2008	7.33803	5.70276	5.40974	6.15598	10.7319	6.15163	1.74456	3.96356e-07	1.16709e-05
Foxc2	1.20335	1.70142	1.26982	1.75668	0.668447	0.804968	0.87617	1.08862	1.48282	0.859552	1.72511	0.00369205	0.0219478
Foxp2	0.611394	1.21059	1.20745	1.16855	0.682787	0.65794	0.490199	0.652078	1.0495	0.620751	1.69069	0.0101713	0.0475717
Fpr2	0.928616	1.21289	2.11564	1.91061	0.196043	0.383983	0.136977	0.185524	1.54194	0.225632	6.83387	2.18454e-07	6.90251e-06
Frzb	3.38399	4.46752	8.21262	7.56434	1.50819	2.15162	1.75631	1.85727	5.90712	1.81835	3.24862	1.83185e-07	5.88641e-06
Fstl1	60.1296	75.88	77.9427	71.1781	29.1611	45.4129	24.1189	22.7699	71.2826	30.3657	2.34747	4.6456e-08	1.79365e-06
Fstl3	2.01895	3.27754	8.50997	3.23579	1.12025	1.61644	2.16133	2.38702	4.26056	1.82126	2.33935	0.00227718	0.0150174
Fstl4	0.853493	1.05539	0.656355	0.950358	0.439258	0.339265	0.49992	0.835661	0.878899	0.528526	1.66292	0.00773461	0.0385838
Ftl1	174.385	197.569	221.111	312.827	75.0138	85.3718	99.6605	158.007	226.473	104.513	2.16694	9.52496e-07	2.50713e-05
Fuca1	9.80373	10.7456	14.5792	13.5052	6.61279	6.50899	7.59123	8.9475	12.1584	7.41513	1.63967	1.94621e-05	0.000311373
Fxyd5	11.2139	13.4788	23.2276	16.3516	5.0039	8.34297	6.01053	6.38648	16.068	6.43597	2.49659	1.39307e-05	0.000235314
Fxyd6	20.0239	28.0968	53.0814	37.6896	14.2018	16.9225	18.8111	17.8302	34.7229	16.9414	2.04959	0.000106628	0.00129832
Fyb	2.42426	2.35765	2.963	2.50804	0.531047	0.930526	0.951301	0.804617	2.56324	0.804373	3.18663	1.20617e-13	1.82553e-11
Fzd1	4.35128	4.84156	4.46589	5.70447	2.65988	2.76712	2.03645	3.1945	4.8408	2.66449	1.81678	2.03352e-11	1.9729e-09
G6pdx	1.95521	2.18671	3.10404	3.24611	1.16547	1.3435	1.38736	1.60333	2.62302	1.37492	1.90776	0.00118721	0.00902937
Gab2	6.56028	7.54964	10.1735	6.4805	4.51082	4.79119	4.92461	5.02915	7.69099	4.81394	1.59765	0.000327182	0.00318655
Gabra3	0.658567	0.830477	1.87881	2.03798	0.431747	0.709343	0.375759	0.451589	1.35146	0.49211	2.74626	0.000115415	0.00138416
Gadd45a	19.6389	20.4683	16.3182	20.9622	13.8614	9.16053	12.5213	12.3755	19.3469	11.9797	1.61497	0.000131742	0.00154502
Gadd45b	4.89069	4.95371	6.31407	6.45562	2.44171	1.73202	3.48999	2.62723	5.65353	2.57274	2.19747	1.35899e-07	4.52052e-06
Gadd45g	10.0291	11.7938	19.197	13.7845	7.31895	6.22052	5.07728	5.2194	13.7011	5.95904	2.29921	1.25286e-05	0.000215232
Galns	1.51863	1.07784	2.85459	2.01491	0.715035	0.763734	1.01446	1.11056	1.86649	0.900946	2.0717	0.00467825	0.0262436
Galnt16	2.141	1.87682	3.98691	3.09248	1.02983	1.78919	1.30324	1.38688	2.7743	1.37729	2.01432	0.000121308	0.00144113
Gars	38.0645	48.6697	46.6922	42.7258	14.8947	16.5924	16.5225	20.7017	44.038	17.1778	2.56366	3.93714e-25	3.50522e-22
Gas5	12.4748	19.3777	13.3204	12.0565	8.63266	10.7045	6.00854	7.89747	14.3074	8.31078	1.72155	4.09614e-05	0.000582661
Gas6	54.6695	62.4333	114.738	80.988	44.8004	44.8787	47.7257	60.308	78.2071	49.4282	1.58224	0.00332131	0.0201504
Gas7	4.26362	4.30389	4.90993	4.16713	2.08598	2.72066	2.28479	2.28613	4.41114	2.34439	1.88157	3.11294e-10	2.21194e-08
Gatm	3.62795	3.81581	3.35564	2.60382	1.16179	2.55999	2.12561	1.42248	3.35081	1.81747	1.84367	0.00266866	0.0170567
Gba	2.87599	3.38498	5.18472	4.70297	1.79387	2.74234	2.30729	2.98992	4.03716	2.45835	1.64222	0.00290445	0.0181874
Gbe1	19.296	20.5493	29.4347	19.7718	13.5624	15.1453	13.4469	14.7391	22.263	14.2234	1.56524	0.000163956	0.00182999
Gdf15	79.5858	127.608	73.3722	54.3321	1.25005	0.889466	3.38449	1.56497	83.7245	1.77224	47.2422	1.03862e-23	7.48547e-21
Gdf6	0.538007	1.25255	5.05189	1.17417	0.367664	0.400671	0.424427	0.525686	2.00415	0.429612	4.66502	0.00405129	0.0235019
Gem	4.99547	6.18912	6.24236	4.65089	3.40214	3.51403	2.54315	2.54489	5.51946	3.00105	1.83918	5.38839e-05	0.000727181
Gfpt2	8.01313	9.77954	14.254	12.4388	5.99396	8.04647	7.01528	7.06805	11.1214	7.03094	1.58178	0.00326116	0.0198622
Gla	0.861752	1.0636	1.58602	1.39285	0.879867	0.641132	0.774155	0.823843	1.22606	0.779749	1.57238	0.00591295	0.0313349
Glce	3.63614	5.15762	4.25019	3.58018	2.92374	2.51175	2.23049	2.45204	4.15603	2.5295	1.64302	0.000166794	0.0018562
Glipr2	3.67844	4.79172	3.82339	5.42486	1.80371	3.14261	2.46192	2.9772	4.4296	2.59636	1.70608	0.000262303	0.00268967
Gm11974	2.03292	3.80493	2.3514	3.07928	1.00141	0.971956	1.29943	0.676911	2.81713	0.987427	2.853	0.000466997	0.00422222
Gm13157	2.35586	3.27191	3.61698	3.51806	1.76374	1.98309	1.872	1.74742	3.1907	1.84156	1.73261	2.55177e-05	0.00039249
Gm13889	14.7805	14.6612	10.8316	15.8383	4.66859	4.48109	4.38496	4.45947	14.0279	4.49853	3.11833	4.93612e-25	4.15045e-22
Gm15441	23.5968	23.0921	31.3155	36.1663	11.3731	8.35662	9.47917	12.8307	28.5427	10.5099	2.71579	5.51059e-17	1.48933e-14
Gm5424	2.85036	4.41199	6.30019	5.508	1.15653	2.06682	2.01065	3.22309	4.76763	2.11427	2.25498	0.00711445	0.0361091
Gm6194	4.16233	4.2974	4.05318	3.89538	2.67132	2.36176	2.52319	2.71524	4.10207	2.56788	1.59745	0.00162317	0.0114637
Gm6548	12.4897	14.9342	16.2527	17.9091	7.10599	8.43124	8.04458	9.43552	15.3964	8.25433	1.86525	1.50829e-09	8.98739e-08
Gm6682	12.864	11.1252	11.9669	11.7751	6.12741	9.11309	6.75604	8.17576	11.9328	7.54307	1.58196	1.45228e-06	3.60925e-05
Gm8615	4.4477	2.13453	5.87289	4.23733	1.62683	1.62667	2.63633	3.18903	4.17311	2.26971	1.83861	0.00182908	0.0126062
Gmip	1.84376	1.82902	1.84314	1.91582	0.827128	1.05392	0.628175	1.18092	1.85793	0.922537	2.01394	1.05633e-05	0.000187647
Gna15	0.750988	0.520615	0.634568	0.906354	0.259125	0.317212	0.241404	0.463195	0.703131	0.320234	2.19568	0.00619225	0.0324289
Gnb3	7.07701	9.54226	2.39934	8.18806	3.17322	2.19032	4.53048	3.6542	6.80167	3.38706	2.00813	0.0109021	0.0499403
Gng8	0.51637	1.16254	1.92573	1.55214	0.24548	0.524011	0.0857595	0.348462	1.2892	0.300928	4.28408	0.00454592	0.025663
Gnl3	11.4695	13.1004	12.1335	11.4683	6.4053	6.85517	5.76584	6.3737	12.0429	6.35	1.89652	1.25652e-11	1.27633e-09
Gp1bb	0.615186	1.23579	1.46678	1.1876	0.649904	0.648903	0.359491	0.858481	1.12634	0.629195	1.79013	0.00586263	0.0311667
Gpm6b	6.45191	8.06001	8.73832	9.94115	3.21498	4.75528	5.25407	5.73129	8.29785	4.73891	1.751	5.18819e-05	0.000703613
Gpnmb	2.35154	2.82886	5.64768	4.14776	0.371646	0.376703	0.389508	0.907396	3.74396	0.511313	7.32225	1.11084e-20	6.00447e-18
Gpr137b	2.08304	2.95826	3.75822	4.22598	1.52993	1.65428	0.88033	2.03952	3.25638	1.52601	2.13392	0.000987303	0.00777059
Gpr34	2.42786	1.83567	3.56708	1.68079	0.981662	1.31916	0.935312	0.788232	2.37785	1.00609	2.36346	0.000193966	0.00209243
Gpr39	1.21901	1.73562	1.95305	1.09597	0.419936	0.532064	0.78488	0.332825	1.50091	0.517426	2.90072	0.000143116	0.00164719
Gpr65	1.53412	1.57749	3.38915	1.78303	0.466778	0.644651	0.395045	0.510169	2.07095	0.504161	4.10772	2.64789e-09	1.48981e-07
Gpsm3	4.83432	4.58523	5.95206	7.02433	1.95489	2.66329	2.40867	2.50644	5.59899	2.38332	2.34924	9.89674e-09	4.58065e-07
Gpx1	62.9019	71.1942	105.457	115.031	40.1031	51.3118	39.7514	57.7641	88.6459	47.2326	1.87679	3.09416e-06	6.81662e-05
Grin2c	0.701996	1.34077	0.874676	1.58894	0.118227	0.40983	0.27804	0.221037	1.1266	0.256783	4.38736	9.40676e-07	2.48034e-05
Grk5	7.86017	10.4998	15.1109	9.53102	5.41963	7.45893	5.41853	8.97966	10.7505	6.81919	1.57651	0.00323555	0.019748
Grn	39.775	41.9056	57.244	53.8819	22.2224	23.7569	22.9797	29.3606	48.2016	24.5799	1.96102	2.82553e-10	2.02675e-08
Gsdmd	2.91563	3.33045	3.28958	3.9774	1.59749	2.23287	1.93249	2.93328	3.37827	2.17403	1.55392	0.00867538	0.0420166
Gss	8.28472	9.63394	11.9908	12.3046	4.8896	4.78502	5.1447	6.47812	10.5535	5.32436	1.98212	2.00598e-07	6.36488e-06
Gsta1	2.2438	2.44677	1.51877	1.48206	0.327877	0.216743	1.16836	0.496454	1.92285	0.552359	3.48116	0.000668874	0.00562099
Gsto1	98.572	114.483	107.836	114.28	62.4542	75.5598	66.5135	80.2843	108.793	71.2029	1.52793	3.84048e-10	2.63012e-08
Gusb	7.94346	7.94423	11.2842	11.2387	5.17822	5.57846	5.38895	6.78763	9.60265	5.73332	1.67488	6.81702e-06	0.000131938
Gxylt2	1.39622	1.61519	1.51312	2.18799	0.695707	1.28601	0.86417	0.936357	1.67813	0.94556	1.77475	0.00127154	0.00948019
Gyg	102.18	112.344	148.228	109.966	77.0631	79.88	66.3717	69.4508	118.179	73.1914	1.61466	1.5081e-05	0.000251156
H1fx	0.984117	1.25125	1.8867	1.93107	0.850628	0.878605	0.910084	0.729517	1.51328	0.842209	1.7968	0.00767769	0.0383504
H2-Aa	41.5215	37.049	12.0353	28.1227	17.7594	19.9883	15.5731	14.9321	29.6821	17.0632	1.73954	0.00788859	0.0391327
H2-D1	76.1665	76.2464	87.0868	107.125	38.6133	43.8948	50.0389	69.6432	86.6563	50.5476	1.71435	1.9561e-05	0.000312321
H2-DMb1	2.71322	2.7261	1.9383	2.02312	1.37413	1.51395	1.42866	1.3108	2.35018	1.40689	1.67048	0.00859661	0.0417419
H2-K1	78.2243	72.2636	72.3333	99.7944	36.4112	42.1	48.9163	67.5595	80.6539	48.7467	1.65455	0.000181249	0.00198927
H2-M3	2.70034	2.8089	3.33021	3.96568	1.55514	1.8989	2.56075	2.4372	3.20128	2.113	1.51504	0.00611347	0.0321023
Has1	0.915907	0.751387	1.37114	1.99692	0.0539775	0.40142	0.160287	0.300102	1.25884	0.228946	5.49841	9.98531e-06	0.0001797
Haus8	20.273	24.8706	9.40901	10.7247	6.99839	6.57438	6.88592	5.39108	16.3193	6.46244	2.52525	1.31986e-06	3.33491e-05
Hba-a1	93.8506	39.5997	501.928	497.393	70.4998	37.4455	29.3224	87.2672	283.193	56.1337	5.04497	0.00573667	0.03068
Hck	2.39195	1.79713	2.21802	2.95544	0.506039	0.787972	0.641147	0.938616	2.34064	0.718443	3.25793	4.00497e-11	3.62965e-09
Hcls1	8.05107	6.52061	6.91896	9.84637	3.5043	4.01498	4.47666	3.77961	7.83425	3.94389	1.98643	1.13703e-06	2.91678e-05
Hdc	0.554468	0.891656	1.52097	0.962505	0.400095	0.37598	0.353548	0.612484	0.982399	0.435527	2.25566	0.00280211	0.0176882
Hebp2	0.829076	0.992672	0.662555	0.691951	0.273434	0.594369	0.165233	0.51053	0.794064	0.385892	2.05774	0.0107209	0.0492719
Hectd2	2.10407	2.60902	3.52408	2.13007	1.74217	1.87373	1.75965	1.31222	2.59181	1.67194	1.55018	0.00969496	0.0457969
Hexa	30.5924	37.198	38.462	45.386	19.9655	19.7789	23.1091	28.3914	37.9096	22.8112	1.66189	1.97952e-05	0.000315369
Hexb	15.3948	15.1844	15.0463	18.6998	8.69135	10.5308	9.18415	10.0831	16.0813	9.62236	1.67124	2.33952e-08	9.78139e-07
Hgsnat	7.92654	8.79519	17.6903	14.8452	7.076	6.80333	6.90622	7.58882	12.3143	7.09359	1.73598	0.00405986	0.0235348
Hif1a	22.6172	29.2721	24.2322	17.3704	14.9956	15.7081	13.6594	12.3421	23.373	14.1763	1.64874	0.000268388	0.00273539
Hk3	0.944513	0.800442	1.35629	1.76498	0.228017	0.294697	0.502462	0.551903	1.21656	0.39427	3.0856	4.07572e-05	0.000580579
Hmga2-ps1	0.859933	0.686841	1.52249	1.51911	0.280433	0.525243	0.496383	0.539616	1.14709	0.460419	2.4914	0.000944799	0.0075142
Hmgn3	5.78833	5.40765	8.33466	6.3866	3.31573	4.55785	2.98793	4.35482	6.47931	3.80408	1.70325	0.00905243	0.0434278
Hmha1	2.7857	2.71874	3.85529	4.13811	1.02414	1.29462	1.39097	1.74453	3.37446	1.36356	2.47474	9.45161e-12	1.00702e-09
Hmox1	8.56073	10.776	19.1107	17.7937	2.33759	3.49312	3.17898	4.8481	14.0603	3.46445	4.05845	1.00134e-11	1.05245e-09
Hn1	21.4558	24.0094	30.41	28.0778	14.4581	17.0171	15.2946	17.9414	25.9883	16.1778	1.60642	6.98332e-06	0.00013464
Hpgd	7.37877	10.153	10.3187	7.99765	3.4323	5.94369	4.83077	6.06886	8.96202	5.0689	1.76804	0.000803319	0.00654372
Hpgds	1.14276	1.34142	1.15753	1.20221	0.41087	0.655437	0.400714	0.429326	1.21098	0.474087	2.55434	8.16942e-08	2.89565e-06
Hps1	0.902741	0.782602	1.24067	1.14733	0.57916	0.638089	0.501354	0.635389	1.01834	0.588498	1.73041	0.00866128	0.0419752
Hsp90aa1	26.42	28.8623	40.6064	40.371	14.4866	20.2385	18.3613	22.1644	34.0649	18.8127	1.81074	5.42422e-06	0.000109315
Hspb1	97.2743	103.512	137.899	130.916	56.3823	62.498	45.3034	57.0107	117.4	55.2986	2.12302	1.15269e-14	2.23665e-12
Htra4	1.33595	2.08787	2.76576	2.48658	0.944891	1.46172	1.28423	1.57402	2.16904	1.31622	1.64793	0.0028117	0.0177313
Hvcn1	1.65732	1.61471	1.79163	2.55363	1.15855	1.25414	0.63628	1.3645	1.90432	1.10337	1.72591	0.0105535	0.0487654
Hyi	5.6201	7.07993	6.41613	4.73596	4.05029	1.94601	1.57457	3.02602	5.96303	2.64922	2.25086	0.00134938	0.00988524
Iah1	10.517	12.7926	24.6673	16.7332	6.8594	6.96954	8.56299	9.53504	16.1775	7.98174	2.02681	0.000189309	0.00205665
Iars	9.05237	10.5282	7.20157	7.4677	6.00117	5.29933	5.10616	6.1866	8.56246	5.64832	1.51593	4.91182e-05	0.000672156
Icam1	5.62563	6.48462	8.69737	9.11826	2.54061	3.30748	4.52137	4.97692	7.48147	3.8366	1.95003	7.44249e-05	0.000964401
Id2	6.47357	8.51026	11.6566	13.5191	4.60517	8.98601	5.81506	6.77337	10.0399	6.5449	1.534	0.00985111	0.0464765
Id3	30.6239	37.5286	32.4005	68.3202	20.3951	24.2979	21.7944	40.6899	42.2183	26.7943	1.57564	0.0103834	0.0481918
Ier2	11.632	10.7538	7.6217	13.1849	5.83338	5.96712	4.91173	6.85438	10.7981	5.89165	1.83278	6.55521e-09	3.28369e-07
Ier5	8.70702	9.71814	8.49458	18.0389	4.34245	4.61783	6.21298	7.96561	11.2397	5.78472	1.943	0.000420874	0.00390075
Ifi204	2.75307	2.54905	5.27513	4.90484	0.781098	1.37556	1.53844	1.50165	3.87052	1.29919	2.97918	2.45115e-06	5.62947e-05
Ifi205	6.13583	5.14386	11.5983	9.983	2.90528	3.42264	5.71074	4.82799	8.21524	4.21666	1.94828	0.00862729	0.0418507
Ifi27l2a	8.21533	19.1781	18.9029	24.2144	5.62482	10.4065	5.27969	5.26274	17.6277	6.64344	2.6534	3.40732e-06	7.37764e-05
Ifi30	7.2962	6.70673	9.63192	10.8397	2.71943	2.82174	3.35782	2.5735	8.61865	2.86812	3.00498	7.90509e-11	6.64687e-09
Ifit3	5.08823	5.21518	3.15631	6.9873	2.66336	4.04739	2.41869	3.54334	5.11176	3.16819	1.61346	0.00654561	0.0338577
Ifitm2	58.3407	72.0833	84.1635	87.9243	35.6142	43.1071	37.6562	47.8492	75.628	41.0567	1.84204	4.91169e-09	2.55458e-07
Ifitm3	85.0661	88.1031	74.6659	122.396	48.5534	60.3813	51.0163	67.3039	92.5579	56.8137	1.62915	1.87258e-06	4.49864e-05
Ifrd1	20.2999	29.8939	25.9112	23.7152	15.11	15.1146	11.6654	13.6446	24.9551	13.8836	1.79745	4.81736e-08	1.84584e-06
Igf1	6.79134	7.47791	5.33429	7.58382	2.53719	4.59267	3.04693	2.90564	6.79684	3.27061	2.07816	2.74627e-07	8.46533e-06
Igfbp4	79.5523	84.5241	123.475	158.095	34.994	53.5639	54.8396	80.282	111.412	55.9199	1.99235	0.000142475	0.00164354
Igfbp7	155.142	204.148	295.8	245.4	82.3285	102.462	88.4603	103.723	225.122	94.2434	2.38873	1.6081e-11	1.59076e-09
Igsf6	2.11583	1.54226	4.13323	3.39005	0.840422	1.04259	0.896997	0.895524	2.79534	0.918882	3.04211	8.16387e-05	0.00103832
Igsf8	4.81729	4.37075	5.61302	7.5275	3.00389	3.12141	2.85442	4.55431	5.58214	3.38351	1.64981	0.00782767	0.0388687
Ikzf1	0.612962	0.579711	0.766113	0.897365	0.295198	0.462174	0.195401	0.281808	0.714038	0.308645	2.31346	0.00315326	0.0193709
Il10ra	2.21232	1.99491	2.25828	2.46589	0.670801	0.957209	0.688924	1.13577	2.23285	0.863176	2.58678	9.58415e-08	3.31936e-06
Il17ra	1.58353	1.63684	3.71356	3.08031	0.607981	0.951881	0.705518	0.905094	2.50356	0.792618	3.1586	5.06314e-08	1.92539e-06
Il1rn	0.727915	0.516213	0.833448	1.67225	0.0227663	0.131684	0.047721	0.0430894	0.937456	0.0613153	15.2891	1.74739e-13	2.54295e-11
Il21r	0.668158	0.559442	0.817117	1.3577	0.205744	0.232643	0.211849	0.348418	0.850605	0.249663	3.40701	0.000609391	0.00519321
Il27ra	1.1379	1.01206	0.97601	1.13733	0.552284	0.626031	0.927609	0.643261	1.06583	0.687296	1.55076	0.00572886	0.0306491
Il33	1.9647	2.05498	3.55787	5.25595	0.861823	1.52774	1.52085	1.90824	3.20837	1.45466	2.20558	0.00321464	0.019658
Il3ra	3.1239	2.90623	3.96408	4.93657	1.31633	2.1754	1.40082	2.12727	3.7327	1.75495	2.12696	0.000211311	0.00225225
Il4ra	3.9262	4.46008	7.95376	7.30629	1.98121	2.16753	2.37362	3.30927	5.91158	2.45791	2.40512	9.11681e-07	2.41229e-05
Inhba	1.66742	1.86534	2.28984	2.07648	0.69237	1.20017	0.735322	0.541647	1.97477	0.792376	2.49221	8.07032e-06	0.000151169
Inpp5d	2.26311	2.02073	2.27991	2.89369	1.14007	1.33792	1.20584	1.61158	2.36436	1.32385	1.78597	8.55276e-06	0.000158054
Iqgap1	7.67559	8.30628	8.59818	9.59895	5.10975	5.85578	5.06586	6.22779	8.54475	5.56479	1.5355	3.44843e-08	1.39179e-06
Irak4	1.56447	1.69856	2.11361	2.32385	0.874697	1.07383	0.949914	1.33861	1.92512	1.05926	1.81742	0.00718597	0.036411
Irf5	3.87055	2.88397	3.84762	4.62103	1.50469	1.48438	1.40765	1.71589	3.80579	1.52815	2.49046	2.08764e-11	2.01251e-09
Irf7	6.25236	5.87535	2.94984	5.83456	2.75621	3.7728	2.6632	2.9101	5.22803	3.02558	1.72794	0.0052879	0.0287886
Irf8	3.1193	2.95249	3.70549	4.70875	1.01866	1.33849	1.42349	1.76602	3.62151	1.38666	2.61168	8.02133e-09	3.86633e-07
Irs2	3.94305	6.81005	3.95331	6.50885	2.93068	1.58924	2.58604	2.37389	5.30382	2.36996	2.23794	4.19076e-07	1.2316e-05
Islr	18.5516	24.6825	31.6891	31.6101	13.6271	18.8473	14.9862	17.6463	26.6333	16.2767	1.63628	0.00521395	0.0284577
Ism1	0.721002	1.46475	3.57094	1.33723	0.24755	0.377637	0.365888	0.576657	1.77348	0.391933	4.52496	0.000109294	0.00132323
Itga5	13.4851	13.9448	23.6565	13.6984	9.95752	9.99828	8.20431	11.2283	16.1962	9.84711	1.64477	0.000665998	0.00559993
Itgam	2.58398	2.40205	8.83836	6.65463	0.810971	0.966559	1.0785	1.45217	5.11975	1.07705	4.75349	1.22981e-08	5.53963e-07
Itgb2	4.42637	3.43128	7.96636	8.25904	1.02584	1.63555	1.52312	1.93225	6.02076	1.52919	3.93722	7.46773e-12	8.13123e-10
Itgb3	0.805605	1.05156	1.29563	1.36165	0.610621	0.680823	0.515388	0.739655	1.12861	0.636622	1.77281	0.00115238	0.00880427
Itgb5	33.1519	45.1147	62.1301	46.6796	28.8968	26.0231	27.4174	29.8697	46.7691	28.0518	1.66724	0.000325569	0.00317493
Itgbl1	9.92984	16.3564	29.0106	14.6239	3.91654	7.18514	6.14252	5.56524	17.4802	5.70236	3.06543	6.86616e-07	1.90759e-05
Itih5	2.51073	3.32566	1.83033	2.56762	1.38872	1.73991	1.38083	1.10023	2.55858	1.40242	1.8244	0.000474405	0.00428153
Itpk1	2.67804	3.15479	4.28325	3.15418	2.0115	1.98203	1.94761	2.68464	3.31756	2.15644	1.53844	0.00963355	0.0455637
Itprip	5.34853	6.91065	5.51085	5.69163	3.66558	2.56435	2.80734	3.17804	5.86541	3.05383	1.92067	2.35076e-08	9.80131e-07
Jdp2	7.05507	8.26533	8.29276	9.56032	4.44158	4.60008	5.63048	7.01625	8.29337	5.4221	1.52955	0.000682543	0.00571998
Junb	17.9352	14.8312	16.1165	25.7341	8.76825	6.76143	5.58509	8.00011	18.6543	7.27872	2.56285	4.24452e-14	7.384e-12
Kcnab2	1.29891	0.89657	1.55587	1.84819	0.314705	0.689171	0.608083	0.422829	1.39988	0.508697	2.75189	5.10963e-06	0.000103804
Kcne4	1.71019	1.50669	4.14462	3.03452	0.681973	1.06706	0.768806	0.916546	2.59901	0.858596	3.02705	8.49013e-07	2.26229e-05
Kcnj4	0.765277	1.86751	0.686056	1.28475	0.0655907	0.0939437	0.201646	0.105521	1.1509	0.116675	9.86415	1.21816e-07	4.09367e-06
Kctd11	2.00123	1.86342	1.58844	3.02483	0.980072	0.954103	0.833335	0.760634	2.11948	0.882036	2.40294	1.14414e-05	0.000199269
Kctd15	1.5172	2.39952	2.46692	2.19896	0.70839	1.06427	1.09627	1.19671	2.14565	1.01641	2.11101	1.18817e-05	0.000205052
Kctd17	7.87679	7.94918	7.13935	8.69807	5.14234	4.92502	4.7303	4.98903	7.91585	4.94667	1.60024	3.28157e-05	0.000484552
Kctd6	2.75825	3.26222	3.20506	3.00347	1.79437	2.1904	1.81777	2.09533	3.05725	1.97447	1.54839	0.00586267	0.0311667
Kdelr3	6.27142	6.80754	4.47482	5.5758	3.41398	4.36624	3.05496	3.31581	5.7824	3.53775	1.63449	0.000204238	0.0021861
Kif26b	0.829613	0.824919	0.509769	0.656381	0.459322	0.325473	0.327591	0.35712	0.70517	0.367376	1.91948	0.000134923	0.00157444
Klf10	5.09882	6.49585	4.77592	10.5085	2.15237	2.72758	1.44579	3.55361	6.71977	2.46984	2.72073	2.90329e-07	8.85914e-06
Klf11	2.69622	3.47544	2.74367	3.78061	2.71881	1.53482	1.62969	1.91208	3.17399	1.94885	1.62865	0.00319004	0.0195629
Krt18	1.1311	2.47708	5.6344	3.03822	0.393207	1.57735	1.31028	1.50751	3.0702	1.19709	2.56472	0.00751404	0.0376448
Lair1	1.08533	0.785056	1.01596	1.3966	0.264197	0.663488	0.358335	0.275758	1.07074	0.390444	2.74237	4.35666e-06	9.0949e-05
Laptm5	16.4231	13.9954	18.1537	19.8916	5.24461	7.30224	6.9423	8.57278	17.1159	7.01548	2.43973	5.65728e-12	6.2958e-10
Lars	19.7297	18.9812	21.5125	17.9771	12.1347	12.3683	12.0908	13.5788	19.5501	12.5432	1.55862	4.61699e-09	2.42632e-07
Lat2	1.91312	1.13397	2.11922	3.57972	0.523407	0.697576	0.542665	0.647114	2.18651	0.602691	3.62791	0.000257765	0.00265574
Layn	1.93287	2.25929	2.98774	3.16411	1.29612	1.68052	1.64556	2.04928	2.586	1.66787	1.55048	0.00477737	0.0266122
Lbp	4.36491	5.5964	16.3719	9.4576	1.80562	3.17801	2.41383	2.99953	8.9477	2.59925	3.44242	0.000333903	0.00322709
Lcp1	10.8868	9.97023	10.7513	14.2455	3.66287	4.72371	4.16684	4.20768	11.4635	4.19027	2.73574	5.67007e-26	6.12975e-23
Lcp2	0.543926	0.57115	1.19064	0.839413	0.290903	0.339082	0.170853	0.219437	0.786282	0.255069	3.08262	5.67385e-05	0.000758602
Lfng	3.79244	5.25746	4.86652	6.46487	2.15064	2.75076	2.57354	4.42723	5.09532	2.97554	1.7124	0.000482111	0.00432505
Lgals3	19.0903	22.3599	19.7863	29.7988	0.642509	2.40017	2.53924	2.67914	22.7588	2.06526	11.0198	4.59884e-35	1.74009e-31
Lgals3bp	14.7397	14.2094	13.2696	16.6416	7.09662	8.42123	7.1966	8.4718	14.7151	7.79656	1.88738	5.70563e-11	4.96291e-09
Lgmn	42.1149	37.5209	68.5862	57.6841	26.0685	25.8829	21.8087	26.9221	51.4765	25.1706	2.0451	6.35768e-09	3.20745e-07
Lhfpl2	3.76217	5.79182	4.4676	4.70966	1.07779	1.58446	1.17042	1.28109	4.68281	1.27844	3.66291	1.16729e-19	5.04769e-17
Lilra5	2.07234	2.10537	2.33015	3.25575	0.742901	1.13556	1.31872	0.893048	2.4409	1.02256	2.38705	3.27511e-07	9.89397e-06
Limk1	1.60905	2.0937	1.55549	2.6183	1.06027	1.15541	1.01829	1.40838	1.96914	1.16059	1.69667	0.000188609	0.00205223
Litaf	11.4677	12.3151	13.6146	18.4643	5.44539	5.8048	6.99226	7.30882	13.9654	6.38782	2.18625	1.10974e-08	5.0287e-07
Lmna	30.4929	35.4542	40.9928	37.4631	22.5183	23.8342	18.8606	26.8501	36.1008	23.0158	1.56852	1.52944e-06	3.78412e-05
Lmo2	17.7402	22.191	18.8874	28.9148	11.2338	11.347	15.4706	15.7193	21.9334	13.4426	1.63163	0.00026492	0.00271283
Lonp1	79.7055	96.9741	84.9913	82.6878	49.9908	41.1152	45.0974	58.1522	86.0897	48.5889	1.7718	6.71691e-12	7.42047e-10
Lox	2.7551	3.87508	23.2104	6.76574	0.962722	1.9721	1.24865	1.74029	9.15157	1.48094	6.17957	0.000326183	0.00317887
Loxl1	27.3252	31.5608	32.2246	37.4908	12.8677	17.6385	15.1747	20.7689	32.1504	16.6124	1.93533	1.79739e-09	1.0655e-07
Loxl3	1.97893	2.70153	5.44343	3.43667	1.26196	1.36732	1.3494	1.77487	3.39014	1.43839	2.3569	7.73036e-05	0.0009932
Loxl4	0.678616	1.25182	0.934893	0.71527	0.267401	0.323211	0.210416	0.171977	0.895151	0.243251	3.67995	1.68958e-07	5.51116e-06
Lpar1	4.86853	6.58819	4.41262	5.52444	3.04307	3.65462	2.98928	2.90301	5.34845	3.1475	1.69927	2.78997e-09	1.55243e-07
Lpcat2	0.955776	0.885497	1.47639	1.73613	0.428494	0.516525	0.309959	0.429355	1.26345	0.421084	3.00047	2.83304e-05	0.000426647
Lpxn	0.757219	0.900825	1.76497	1.67075	0.295295	0.418296	0.33012	0.33534	1.27344	0.344763	3.69367	0.000582691	0.00500513
Lrp1	19.9008	20.5984	26.6478	27.3973	12.116	14.06	12.0592	17.0822	23.6361	13.8293	1.70913	1.21985e-07	4.09367e-06
Lrrc16a	0.636597	0.908291	1.42267	0.99532	0.559257	0.559053	0.632837	0.691895	0.990719	0.610761	1.62211	0.00497582	0.0274588
Lrrc17	1.60669	1.99232	0.992874	3.19374	0.838649	1.29357	0.991643	1.08669	1.94641	1.05264	1.84907	0.00698609	0.0356008
Lrrc25	4.34135	3.47526	4.48999	5.59673	1.23078	1.6492	1.84386	2.18256	4.47583	1.7266	2.59228	1.35726e-08	5.98286e-07
Lrrc51	2.3947	4.07286	3.84091	3.42973	1.56334	2.28549	1.84853	1.77818	3.43455	1.86889	1.83775	0.00674868	0.0347065
Lsp1	14.0306	12.5886	15.3483	17.4296	9.08698	12.3624	7.48729	9.35741	14.8492	9.57353	1.55107	0.00113608	0.0087017
Lst1	3.08332	2.68788	2.02801	2.81182	1.01792	1.64485	1.13796	0.899077	2.65276	1.17495	2.25776	0.000505643	0.00448588
Ltbp2	1.4629	3.09476	10.9913	5.25466	0.461739	0.621769	0.492893	0.770754	5.2009	0.586789	8.86332	1.88303e-06	4.51657e-05
Ltbp3	9.18999	10.7629	15.0484	15.595	7.01132	7.35615	6.6205	9.40187	12.6491	7.59746	1.66491	0.00010946	0.00132323
Lum	53.0694	63.3915	61.7392	79.843	26.1011	44.1282	37.0254	30.1595	64.5108	34.3535	1.87785	9.81962e-07	2.57574e-05
Ly86	7.35383	6.209	4.44251	4.60152	1.74138	2.99483	2.7302	2.11687	5.65171	2.39582	2.35899	3.52028e-06	7.55737e-05
Lyl1	3.56977	4.01305	4.78976	5.44889	1.73206	2.75451	1.90566	3.01865	4.45537	2.35272	1.89371	0.000131805	0.00154502
Lyplal1	0.662735	0.70904	1.33743	1.20411	0.545987	0.581818	0.38774	0.338813	0.978331	0.463589	2.11034	0.00537426	0.0291435
Lyz2	246.055	247.094	778.843	806.868	74.9022	137.181	132.586	164.842	519.715	127.378	4.0801	4.07767e-05	0.000580579
Maf	7.80028	8.58758	9.10946	9.19726	4.15082	5.29479	4.89597	4.83768	8.67364	4.79481	1.80896	2.89709e-11	2.72345e-09
Mafb	7.57424	6.50789	13.5921	13.0171	3.81929	4.30425	4.3186	5.19488	10.1728	4.40926	2.30714	2.52307e-06	5.76837e-05
Maff	5.4664	10.571	13.967	8.94788	3.72773	3.42252	4.66291	4.67058	9.73808	4.12093	2.36308	4.81078e-06	9.90204e-05
Mafk	18.4194	22.6413	49.9995	27.1719	16.2536	12.452	16.9528	19.1926	29.5581	16.2127	1.82314	0.00357203	0.0213602
Man2b1	9.44263	9.91794	11.5283	12.5147	5.16629	6.42907	5.73726	8.92264	10.8509	6.56382	1.65314	1.8498e-05	0.000300394
Man2b2	7.34125	7.28147	8.62939	10.9487	3.82267	3.38741	4.7847	6.356	8.55022	4.5877	1.86373	1.01452e-05	0.000182047
Maoa	4.31942	8.90291	9.2151	7.35643	0.865021	1.09506	1.12347	1.34508	7.44847	1.10716	6.72755	5.20927e-27	6.06479e-24
Map1a	2.2796	3.23747	5.25187	3.23918	0.744974	0.935209	1.07441	1.28233	3.50203	1.00923	3.47	1.18069e-10	9.50519e-09
Map1b	2.6174	4.22904	4.11968	3.32866	1.31957	1.37904	0.996886	1.0752	3.5737	1.19267	2.99639	4.61851e-15	9.70849e-13
Map3k14	1.2181	1.398	1.54154	1.40517	0.950478	0.849676	0.765732	0.918683	1.3907	0.871142	1.59641	0.00138324	0.0100845
Map6	0.67656	0.907907	1.08815	0.930693	0.324289	0.360419	0.306086	0.49802	0.900827	0.372204	2.42025	8.62958e-06	0.000159279
2018-03-01	0.580819	0.732952	1.18651	0.953717	0.26045	0.423426	0.452727	0.324625	0.863499	0.365307	2.36376	0.000700011	0.00583728
Marcksl1	7.55665	7.37887	5.51984	8.21705	2.74191	3.76883	3.06774	3.05367	7.1681	3.15804	2.26979	6.92034e-11	5.9511e-09
Matn2	7.87716	9.52595	6.00126	10.7564	4.89495	6.78988	4.97322	4.78038	8.54019	5.35961	1.59343	0.00185777	0.0127643
Mcm3	1.73936	2.0832	1.77588	1.90021	1.13469	0.921439	0.950011	1.18026	1.87466	1.0466	1.79119	1.65949e-06	4.05104e-05
Mdfi	0.629342	0.65351	1.09709	1.78458	0.420731	0.772566	0.472655	0.882187	1.04113	0.637035	1.63434	0.00739192	0.0371683
Mdfic	7.49125	8.41159	9.03827	8.86701	5.16116	5.31506	4.93835	6.26471	8.45203	5.41982	1.55947	3.29664e-07	9.93919e-06
Mdk	2.26429	3.05446	2.91793	4.23151	1.11401	1.35731	0.714264	1.53794	3.11705	1.18088	2.6396	7.75543e-08	2.79473e-06
Med10	14.7331	14.3628	17.6414	17.0592	10.0542	9.95861	9.38181	10.0725	15.9491	9.86677	1.61645	7.85895e-05	0.00100291
Medag	11.1662	13.9626	20.3066	20.1615	6.67474	8.61918	8.3535	9.82786	16.3992	8.36882	1.95956	9.99004e-07	2.6159e-05
Meox1	6.31836	10.4071	11.1952	9.69397	2.42923	3.33846	2.95692	1.94195	9.40367	2.66664	3.52641	7.49807e-15	1.4932e-12
Mettl1	6.58765	6.21168	6.61036	5.80585	4.40799	3.75195	3.42458	4.57807	6.30388	4.04065	1.56012	0.00101977	0.00797334
Mfap2	2.91781	3.40609	2.87076	4.06503	1.93429	2.1599	1.42456	2.00366	3.31492	1.8806	1.76269	0.0037941	0.0223761
Mfap4	24.1455	41.2894	75.2625	41.1455	8.94672	18.8918	9.69938	9.47312	45.4607	11.7528	3.86807	5.33908e-06	0.000107886
Mfap5	32.7488	47.6271	86.5343	51.4128	16.0572	24.5843	12.1985	12.5904	54.5807	16.3576	3.33672	4.86663e-09	2.54867e-07
Mfge8	38.7839	45.4293	60.8038	50.3036	29.3323	27.9572	31.1179	35.7818	48.8302	31.0473	1.57277	8.56539e-05	0.00108302
Mfsd1	8.06656	9.41946	11.0627	10.7787	6.78739	5.84349	6.6036	6.93004	9.83184	6.54113	1.50308	0.000328594	0.00319413
Mfsd10	3.37162	3.98255	3.93659	4.1075	2.3023	2.35781	2.36437	3.15116	3.84957	2.54391	1.51325	0.000339875	0.00327322
Mgp	170.593	293.56	752.915	497.604	100.927	169.766	171.397	251.745	428.668	173.459	2.47129	0.00774412	0.0385931
Mical1	3.40884	4.46631	7.32248	4.20815	2.27395	2.45294	1.96527	2.57557	4.85144	2.31693	2.09391	0.000141512	0.00163745
Mical2	8.65748	10.0322	16.2544	11.5006	7.12403	8.22319	6.54344	6.9115	11.6112	7.20054	1.61255	0.000266993	0.00272668
Mif	15.1208	18.2528	22.0812	18.0703	7.79643	11.1161	10.7168	12.4415	18.3812	10.5177	1.74764	1.53489e-05	0.00025472
Milr1	0.550089	0.636763	0.780716	0.873749	0.0482293	0.292251	0.12356	0.2206	0.710329	0.17116	4.15009	2.80883e-05	0.000424268
Mknk1	7.95581	9.03623	8.36933	7.78974	5.19838	4.93216	5.18148	6.46852	8.28778	5.44513	1.52205	6.67077e-07	1.86967e-05
Mllt11	6.35555	6.02698	10.7218	6.68312	4.17726	4.55281	4.49572	3.96906	7.44688	4.29871	1.73235	0.000160472	0.00179846
Mmp12	0.640965	0.669412	0.625665	1.31401	0.00782651	0.0431142	0.049216	0.0925819	0.812512	0.0481847	16.8624	7.97135e-16	1.80069e-13
Mmp14	16.628	17.4157	17.055	21.5027	8.00599	9.76672	7.92937	10.3128	18.1504	9.00371	2.01588	8.41978e-18	2.60068e-15
Mmp19	2.25688	2.71829	4.66978	4.33014	1.20454	1.44112	1.70639	1.75491	3.49377	1.52674	2.28839	8.28604e-05	0.00105121
Mmp2	34.3889	32.3144	51.629	44.844	21.6716	32.0794	21.8587	18.9362	40.7941	23.6365	1.72589	0.00038228	0.00360487
Mmp23	4.66005	6.52049	10.2662	9.78842	2.6675	3.94747	3.92018	5.16051	7.80879	3.92392	1.99005	0.000149256	0.00169466
Mmrn1	3.21421	4.13868	10.6503	5.81299	1.78113	2.86471	2.82936	3.29621	5.95405	2.69285	2.21106	0.00120184	0.00910403
Mnda	2.3545	3.62329	4.97515	3.76169	1.34918	1.61685	1.28999	1.50825	3.67866	1.44107	2.55273	0.0014941	0.010707
Mob3a	3.90649	3.8814	3.11549	4.24112	1.86637	2.2149	2.00451	2.75531	3.78613	2.21027	1.71297	0.000625435	0.00529416
Morc4	1.00924	1.11734	0.880201	1.20592	0.611473	0.680744	0.536848	0.724086	1.05318	0.638288	1.65001	0.00298095	0.0185895
Mpeg1	10.1929	8.26329	27.2592	27.4919	1.92064	3.83761	3.20708	3.86006	18.3018	3.20635	5.70799	5.2167e-07	1.49535e-05
Mrc1	12.816	11.7867	15.1502	10.6606	5.1651	7.04166	6.09767	6.08607	12.6034	6.09762	2.06694	2.09891e-10	1.56622e-08
Mrc2	6.20202	6.17646	7.10801	10.3072	3.33595	4.53323	3.43082	4.74117	7.44843	4.01029	1.85733	6.68432e-06	0.000130202
Ms4a6b	3.62326	4.05369	14.6402	9.63515	1.36382	2.44285	2.42028	2.12995	7.98807	2.08923	3.82345	7.02841e-07	1.93761e-05
Ms4a6c	6.75344	7.2277	29.1823	16.3203	2.0066	3.72961	3.47831	3.9863	14.8709	3.3002	4.50606	0.000158307	0.0017801
Ms4a6d	5.1514	6.67828	26.3219	14.3158	1.38989	1.88294	2.28755	3.17623	13.1168	2.18415	6.00545	1.5525e-05	0.000257079
Ms4a7	4.7928	4.93558	7.32041	6.15934	0.662765	1.67749	1.50188	1.20355	5.80203	1.26142	4.5996	5.41788e-17	1.48933e-14
Msl3l2	0.887963	0.984426	1.2911	0.979614	0.50788	0.566823	0.792674	0.592983	1.03578	0.61509	1.68395	0.00206102	0.013838
Msn	52.8463	57.8533	71.3206	51.8436	32.3802	34.6138	30.5938	33.1682	58.466	32.689	1.78855	2.05429e-09	1.19125e-07
Msr1	2.2386	2.04177	5.13533	7.43501	0.74392	1.1227	0.817576	0.99367	4.21268	0.919466	4.58166	2.39167e-07	7.47556e-06
Mt1	262.393	296.686	621.766	322.152	258.057	227.33	212.313	179.836	375.75	219.384	1.71275	0.00315545	0.0193709
Mt2	65.1072	93.646	255.069	81.2287	38.1819	26.7393	19.7956	16.2647	123.763	25.2454	4.9024	1.87445e-05	0.000302451
Mthfd1l	0.719211	0.978458	0.862136	0.819825	0.056566	0.0457025	0.0790463	0.0927867	0.844907	0.0685254	12.3298	3.3986e-20	1.65928e-17
Mthfd2	24.1049	36.5595	21.1932	27.8284	0.790992	1.12691	1.59132	1.56163	27.4215	1.26771	21.6307	1.88871e-75	2.85856e-71
Mvp	23.8094	24.7864	28.9574	30.2687	13.5073	12.1865	14.3408	18.1304	26.9555	14.5412	1.85373	2.38275e-09	1.35575e-07
Mxra8	15.1846	17.2149	25.3226	23.4076	10.959	13.5172	11.8366	13.4758	20.2824	12.4471	1.62949	6.22924e-05	0.000824842
Myc	4.47535	7.03868	4.19365	4.47691	0.61191	0.7001	1.24975	0.701572	5.04615	0.815833	6.18527	6.87215e-29	9.45545e-26
Myh7	114.413	158.815	294.275	116.029	59.4588	35.8856	37.4359	44.9339	170.883	44.4285	3.84625	1.0253e-06	2.6709e-05
Myo1c	25.8454	29.6968	32.6163	30.1562	18.2627	18.9111	16.3214	21.4544	29.5787	18.7374	1.57859	8.01363e-09	3.86633e-07
Myo1f	2.79277	2.54514	2.5807	3.47576	0.736505	1.03053	0.946867	1.10472	2.84859	0.954656	2.98389	1.54572e-21	8.99786e-19
Myo1g	1.36949	0.945751	1.10973	1.44699	0.320119	0.390311	0.441375	0.476628	1.21799	0.407108	2.99181	1.84764e-05	0.000300365
Myo5a	1.89352	2.13887	2.179	1.914	0.826392	1.06089	0.903253	0.938687	2.03135	0.932306	2.17884	3.76977e-13	5.10858e-11
Myo7a	1.21924	1.24772	2.26109	2.02047	0.954718	0.868927	0.812084	1.16775	1.68713	0.95087	1.7743	0.00189381	0.0129637
Myoc	4.56027	9.59844	5.12073	11.649	2.38193	3.18503	2.48455	3.59631	7.7321	2.91195	2.6553	2.06805e-06	4.88079e-05
Myof	2.17783	2.39681	3.10767	3.14982	0.97755	1.70273	1.28309	1.51311	2.70803	1.36912	1.97793	4.6581e-06	9.64377e-05
N4bp3	4.95008	7.2268	2.1649	6.77457	2.2391	2.12833	2.01695	3.0434	5.27909	2.35694	2.23981	0.000203273	0.00217731
Nabp1	17.2693	18.5691	29.073	41.7301	14.1947	12.4991	14.7136	16.0641	26.6604	14.3679	1.85555	0.000493026	0.00439973
Naglu	4.4431	4.95903	4.55546	5.24973	2.58711	2.66199	3.06581	3.70478	4.80183	3.00492	1.59799	2.22765e-06	5.19499e-05
Nans	8.2753	8.69836	7.02306	9.31892	5.12266	4.92512	4.18528	6.95246	8.32891	5.29638	1.57257	0.000117393	0.00140453
Nars	39.2418	48.3709	46.775	44.4784	22.2486	24.1896	25.5825	28.2175	44.7165	25.0596	1.78441	2.51039e-10	1.86249e-08
Nbl1	11.0272	13.9519	33.1093	17.7172	7.28987	11.4825	8.9332	12.1902	18.9514	9.97396	1.90009	0.00401008	0.0233613
Ncam1	0.915888	1.56368	1.64262	1.46365	0.487007	0.857158	0.494176	0.600476	1.39646	0.609704	2.29039	2.76076e-08	1.13544e-06
Ncapg2	0.549106	0.505491	1.00283	0.940818	0.388999	0.388547	0.421136	0.406557	0.749561	0.40131	1.86779	0.0060663	0.0319129
Ncf1	4.10206	4.28581	6.49375	6.1391	1.33797	2.10989	1.59853	2.10224	5.25518	1.78716	2.94052	9.24609e-12	9.92479e-10
Ncf2	0.683189	0.68666	1.20243	1.43953	0.173992	0.377401	0.227943	0.488822	1.00295	0.31704	3.16348	0.00014237	0.00164354
Ncf4	1.5574	1.72751	2.7851	2.74777	0.582467	0.545472	0.406974	0.927874	2.20445	0.615697	3.58041	2.3953e-06	5.53478e-05
Nckap1l	3.76664	3.58664	5.23147	5.6069	1.30768	2.04076	1.53047	1.79538	4.54791	1.66857	2.72563	1.4776e-10	1.14099e-08
Necap2	8.49457	8.76996	9.93319	11.8625	4.40445	5.30419	5.64455	6.97507	9.76506	5.58207	1.74936	1.11889e-05	0.000196228
Nek6	1.43142	1.51078	3.09561	2.27747	0.60017	0.715115	0.875963	0.875088	2.07882	0.766584	2.7118	3.78342e-05	0.000546394
Neurl3	2.79555	2.42168	2.30265	3.2523	1.2514	1.46301	2.03127	1.90824	2.69305	1.66348	1.61893	0.000513208	0.00453174
Nfam1	1.91047	1.6606	2.62976	3.23223	0.701837	0.843899	0.856296	0.960865	2.35827	0.840724	2.80505	1.24884e-08	5.60868e-07
Nfkb2	9.20476	8.81804	6.5676	8.9156	4.85771	4.11467	4.68961	6.53507	8.3765	5.04927	1.65895	1.09639e-05	0.000193628
Nfkbie	1.20861	1.16369	1.19434	1.45241	0.4344	0.504125	0.477537	0.646783	1.25476	0.515711	2.43307	5.71306e-08	2.12973e-06
Nfkbiz	1.33912	1.21907	1.69606	2.13976	0.713994	0.879425	0.772614	0.918234	1.5985	0.821067	1.94686	0.000143864	0.00164863
Ngf	3.0585	3.10283	5.14939	5.16955	2.80886	2.43152	2.44085	3.11605	4.12007	2.69932	1.52634	0.00352944	0.0211641
Ngfrap1	5.01396	5.99487	6.25095	6.64004	3.31058	4.24428	2.94398	4.57124	5.97496	3.76752	1.58591	0.00271255	0.0172788
Nhp2	22.4597	24.9211	21.1333	21.0164	12.3859	11.3227	9.35155	14.0229	22.3826	11.7708	1.90154	3.51493e-10	2.46289e-08
Nipsnap3b	5.25393	5.7745	6.15805	6.79417	3.28759	3.39507	3.67793	3.12005	5.99516	3.37016	1.77889	3.00419e-05	0.000450183
Nlrc3	1.10226	1.47753	1.82481	1.33667	0.155681	0.243942	0.285234	0.160424	1.43532	0.21132	6.79216	7.77418e-16	1.78276e-13
Nme1	16.1815	16.1396	24.1483	16.7164	8.3662	10.3507	7.57045	8.36074	18.2964	8.66203	2.11225	2.32497e-08	9.7475e-07
Nmral1	2.2201	2.8211	4.51256	2.87672	1.73508	1.61196	1.10091	1.65973	3.10762	1.52692	2.03522	0.000355917	0.00340291
Nmrk2	33.8911	53.0983	44.4064	28.4998	2.84604	2.22282	2.99086	4.66794	39.9739	3.18192	12.5628	2.00757e-31	4.34066e-28
Nnmt	2.25103	2.8475	9.39012	5.92348	0.933576	1.58123	1.42142	3.1779	5.10303	1.77853	2.86924	0.00355435	0.0212797
Nog	0.552013	1.08765	0.669392	0.656016	0.0807837	0.210371	0.246302	0.215447	0.741268	0.188226	3.93818	5.02765e-05	0.000685527
Npc2	22.3112	26.1508	37.1652	35.1417	14.5219	17.9684	15.7338	19.9629	30.1922	17.0467	1.77115	1.04608e-05	0.000186264
Npdc1	9.84189	12.2131	15.5874	16.452	7.10442	8.24033	7.5834	9.42845	13.5236	8.08915	1.67182	0.00017926	0.0019746
Npl	1.54629	1.06263	2.84124	1.62414	0.513094	0.720481	0.576416	0.828311	1.76858	0.659576	2.68139	0.00134516	0.00985906
Nppa	1479.35	3498.83	5468.07	2342.49	171.969	893.215	709.803	994.529	3197.19	692.379	4.61769	7.84326e-05	0.00100175
Nppb	950.283	1534.2	2276.27	1385.31	189.316	387.767	583.684	268.659	1536.52	357.357	4.29968	4.35208e-05	0.000612733
Nr2c2ap	7.61902	7.07703	14.2495	14.2488	5.84482	6.93486	5.40652	8.20721	10.7986	6.59835	1.63656	0.00763192	0.0381722
Nr4a1	19.0203	26.9323	10.4179	15.4979	9.67421	5.6653	7.75923	4.29432	17.9671	6.84826	2.6236	2.17197e-06	5.09671e-05
Nr4a3	2.39137	3.05538	1.6058	3.60069	0.55254	0.592005	1.00943	0.683596	2.66331	0.709394	3.75435	1.53015e-06	3.78412e-05
Nrip2	1.42819	1.58975	1.65749	1.04158	0.878472	0.598758	0.488956	0.577707	1.42925	0.635973	2.24734	0.00173505	0.012107
Nrros	2.99888	2.44512	1.86083	3.14579	1.33655	1.48128	1.22483	1.54257	2.61265	1.39631	1.87111	4.81526e-06	9.90204e-05
Nt5c	9.1585	11.6903	17.1301	12.5648	6.07441	6.34431	6.5749	8.5064	12.6359	6.87501	1.83795	0.00011604	0.00139056
Nudt16	2.34671	3.44082	5.3188	4.16195	1.84569	1.9657	2.75114	2.5368	3.81707	2.27483	1.67796	0.00309918	0.0191297
Nudt5	4.18555	4.20172	3.67671	3.91011	2.32735	2.88712	2.35852	2.28653	3.99352	2.46488	1.62017	0.00827439	0.040581
Numbl	3.00136	4.17433	4.39885	4.75799	1.70951	2.21349	1.86205	2.57086	4.08313	2.08898	1.9546	2.43639e-09	1.38108e-07
Nupr1	12.3698	19.3634	32.8499	19.2922	3.54005	6.93101	5.00994	7.55372	20.9688	5.75868	3.64125	1.02367e-08	4.72357e-07
Nxpe5	0.623277	0.504659	2.82799	2.09601	0.0488412	0.154706	0.145034	0.121329	1.51298	0.117478	12.8788	6.67394e-08	2.43986e-06
Oas1a	1.58521	2.18014	1.25118	1.48854	0.799956	1.05433	0.741765	0.580155	1.62627	0.79405	2.04807	0.00746437	0.037458
Ocel1	3.17282	3.23711	5.86012	11.1359	2.5291	1.82624	2.3044	3.61434	5.85148	2.56852	2.27815	0.00427019	0.0244623
Odc1	7.64722	7.87035	8.9102	6.63828	3.78509	1.88057	2.55561	4.75151	7.76651	3.24319	2.39471	4.48797e-06	9.34325e-05
Olfml1	3.3054	4.57596	3.83479	4.93769	1.77783	2.66165	2.58455	2.72717	4.16346	2.4378	1.70788	0.000825953	0.00669566
Olfml3	13.8559	19.9204	24.4203	23.6792	7.17952	9.71956	8.4648	11.1263	20.469	9.12254	2.24378	6.08436e-09	3.11104e-07
Omd	0.90436	1.8232	2.92701	1.86527	0.854484	0.994715	0.619565	0.694204	1.87996	0.790742	2.37746	0.000495982	0.0044209
Orai2	1.08642	1.40237	1.78136	1.98574	0.60158	0.767866	0.543352	0.659554	1.56397	0.643088	2.43197	1.04962e-06	2.72486e-05
Osgin1	0.791363	1.37178	1.71011	2.4092	0.575833	0.55512	0.885147	1.06943	1.57061	0.771384	2.03609	0.00498828	0.0275037
Osmr	3.45856	3.64993	5.90645	5.05533	1.91218	2.44125	2.56605	3.34288	4.51757	2.56559	1.76083	0.000128452	0.0015153
Ostn	1.77336	4.72864	4.24155	6.13395	0.0111318	0.0735866	0.0311115	0.168552	4.21938	0.0710954	59.3481	6.65752e-30	1.00762e-26
Otub2	3.13382	4.20764	3.75724	2.88908	1.09818	1.22432	1.27885	1.55063	3.49695	1.288	2.71502	7.58772e-09	3.71651e-07
P2rx7	1.76768	1.61526	1.52545	1.51726	0.892203	1.07435	0.9191	1.06624	1.60641	0.987972	1.62597	3.72111e-05	0.000541009
P2ry12	1.04305	1.24762	1.74107	1.0201	0.380347	1.03764	0.598996	0.525624	1.26296	0.635652	1.98687	0.00468648	0.0262801
P2ry6	5.23715	5.16503	5.65516	6.97349	1.92914	2.66895	2.64436	2.80812	5.75771	2.51264	2.2915	1.01949e-07	3.51479e-06
Pabpc1	19.8503	20.9978	24.5692	27.0908	14.4154	15.2535	12.2475	16.6356	23.127	14.638	1.57993	5.37332e-09	2.7756e-07
Pak1	0.977746	0.799405	0.971538	1.19107	0.451905	0.345472	0.405964	0.654576	0.98494	0.464479	2.12053	0.00631881	0.0329322
Pamr1	1.6368	2.77657	4.26409	2.56024	0.712185	1.04075	0.863905	0.748856	2.80942	0.841424	3.33889	1.08776e-08	4.97379e-07
Panx1	2.02235	2.84274	4.6655	3.52141	0.551	0.854385	0.636894	1.13299	3.263	0.793817	4.11052	6.5739e-09	3.28369e-07
Park2	2.21131	2.41483	2.8135	3.00405	0.996568	0.791897	1.25089	1.30614	2.61092	1.08638	2.40332	1.44459e-08	6.26472e-07
Pck2	3.80514	4.77099	4.74555	5.03094	1.95536	1.8753	2.15231	2.52225	4.58816	2.12631	2.1578	1.34558e-12	1.68308e-10
Pcolce	38.5646	43.456	51.5977	60.6263	17.8204	25.838	22.57	31.0552	48.5611	24.3209	1.99668	1.81251e-07	5.83666e-06
Pcolce2	12.5597	18.6281	20.5262	20.4583	10.1816	11.901	9.90463	11.0097	18.0431	10.7492	1.67855	4.44827e-05	0.000622767
Pde1a	1.3704	1.55743	2.13494	2.16292	0.967176	1.1417	0.908345	1.10844	1.80642	1.03141	1.75141	1.07887e-05	0.000191043
Pde1b	0.575026	0.699106	0.942629	0.565777	0.372373	0.444047	0.306094	0.418724	0.695635	0.385309	1.8054	0.00772154	0.0385313
Pdgfrl	1.78703	2.53701	4.56773	3.93403	1.3443	2.25205	1.58261	1.42901	3.20645	1.65199	1.94096	0.001777	0.0123089
Pdk3	0.973874	1.32072	3.48007	2.02801	0.501087	0.925302	0.433943	0.834857	1.95067	0.673797	2.89504	0.00124934	0.00933765
Pdlim2	6.03679	8.42424	11.6155	10.6922	3.97571	5.37975	4.1264	6.41372	9.19218	4.9739	1.84808	0.000241485	0.00252301
Pdpn	5.80371	5.80707	14.1985	11.193	2.1568	4.42269	3.68966	3.8279	9.25058	3.52426	2.62483	2.07568e-05	0.000327927
Pelo	9.96257	10.1746	9.71382	9.88582	7.29101	5.75754	5.69657	7.53708	9.93421	6.57055	1.51193	4.43652e-07	1.28765e-05
Pf4	28.1427	26.1267	38.6316	46.6843	14.5952	19.4656	16.8398	18.6054	34.8963	17.3765	2.00825	1.28269e-06	3.25183e-05
Pfkfb3	1.72994	2.41779	5.87838	3.25754	0.877257	1.02955	1.51143	1.49536	3.32091	1.2284	2.70344	1.41279e-05	0.000237848
Pfkp	21.6504	24.2053	26.9329	17.4172	11.9907	13.2146	9.74741	9.89656	22.5515	11.2123	2.01132	1.84753e-07	5.91345e-06
Pfn1	169.693	169.428	194.355	193.608	112.029	117.832	117.192	129.217	181.771	119.067	1.52663	1.80658e-07	5.82998e-06
Pgd	13.6566	13.9974	17.9713	18.4015	8.80925	9.71956	8.15062	9.47773	16.0067	9.03929	1.77079	2.65737e-08	1.09889e-06
Phf10	20.4621	23.5252	14.3875	14.9497	12.9245	11.8061	9.70561	10.647	18.3311	11.2708	1.62642	0.000688506	0.00575617
Phgdh	1.24415	2.10468	0.800366	1.49394	0.113162	0.199482	0.126508	0.0642541	1.41078	0.125852	11.2098	1.12141e-13	1.73332e-11
Phlda3	10.9239	13.8523	16.8932	28.6218	4.44525	6.78448	3.69754	9.91585	17.5728	6.21078	2.8294	3.02476e-08	1.23395e-06
Pi16	44.2332	61.2476	142.632	106.527	23.7473	40.0732	26.7184	27.6912	88.66	29.5575	2.99958	0.000192307	0.00207749
Pi4k2b	1.24446	1.24774	1.48975	1.59016	0.709573	0.717448	0.640127	0.905247	1.39303	0.743099	1.87462	9.51515e-06	0.000172883
Picalm	35.6807	42.0348	60.5403	40.4854	21.4669	25.9163	23.4343	24.9617	44.6853	23.9448	1.86618	2.14654e-06	5.05255e-05
Pid1	4.81532	5.33488	8.00316	9.05087	2.88442	3.77266	3.69052	3.92167	6.80106	3.56732	1.90649	0.000329644	0.00320046
Pik3ap1	2.18001	1.66699	1.56471	1.49878	0.593752	0.707688	0.512917	0.556784	1.72762	0.592786	2.91441	1.1055e-08	5.0287e-07
Pik3cd	1.36968	1.06399	1.447	1.63349	0.707559	0.767324	0.36836	0.716858	1.37854	0.640025	2.15388	3.9105e-07	1.15371e-05
Pik3cg	0.797463	0.575782	0.718424	0.64681	0.304643	0.342489	0.257744	0.298102	0.68462	0.300745	2.27641	1.84807e-07	5.91345e-06
Pik3r5	0.918254	0.731702	1.08768	0.880897	0.161759	0.238812	0.262212	0.226558	0.904633	0.222335	4.06878	6.00373e-14	9.89865e-12
Pip4k2a	4.72186	5.1216	4.38112	5.05057	2.65141	3.14521	2.97774	3.58669	4.81879	3.09026	1.55935	8.18506e-07	2.19258e-05
Pirb	1.89235	1.66329	6.48667	4.0595	0.424281	0.718279	0.737507	0.729582	3.52545	0.652412	5.40372	1.28833e-08	5.76892e-07
Pla1a	6.26515	6.02563	11.4432	14.0137	5.19842	4.41959	4.83625	5.5285	9.43691	4.99569	1.88901	0.000503853	0.00447262
Pla2g15	5.33112	5.06636	5.12084	6.98365	3.45314	3.39646	3.251	4.30448	5.62549	3.60127	1.56209	0.0023977	0.0156689
Pla2g4a	2.1576	3.39996	2.68167	2.97437	1.00858	1.96638	1.4094	1.75452	2.8034	1.53472	1.82665	0.00015831	0.0017801
Pla2g7	4.96973	5.26351	21.5649	11.8752	1.93115	3.3214	3.17243	3.60623	10.9184	3.0078	3.63003	0.000649152	0.00547045
Plac8	1.06934	1.00118	1.6364	2.40089	0.060841	0.178751	0.368421	0.518187	1.52695	0.28155	5.42337	7.82514e-05	0.00100113
Plat	7.28525	9.3589	9.36475	9.6595	4.83031	6.36909	4.72651	6.00417	8.9171	5.48252	1.62646	1.84177e-06	4.44581e-05
Plaur	1.30449	1.77607	2.56843	3.07957	0.829111	1.16969	0.876025	1.10038	2.18214	0.993803	2.19575	0.000512043	0.00452488
Plcg2	3.36381	3.20107	3.19952	3.57334	1.6322	1.74039	1.6246	2.07607	3.33444	1.76832	1.88565	1.88611e-11	1.8417e-09
Pld3	11.7228	12.4983	14.9608	14.9595	7.28585	7.27979	9.23341	10.0183	13.5354	8.45434	1.601	3.98119e-05	0.000569162
Pld4	7.04505	6.03802	7.79462	9.95333	2.18363	2.61809	3.30074	3.57916	7.70775	2.92041	2.63927	3.02924e-11	2.83009e-09
Plek	3.10014	3.3851	5.44061	4.63814	1.09712	1.6167	1.41336	1.46004	4.141	1.3968	2.96463	4.10275e-10	2.78453e-08
Plekha4	1.8038	2.27847	2.00606	2.2958	0.721675	0.935417	0.830513	1.22027	2.09603	0.926969	2.26117	9.05761e-08	3.16242e-06
Plekho1	39.2619	45.0236	56.782	57.2072	23.6465	29.1902	27.4374	30.9254	49.5687	27.7998	1.78306	1.45879e-07	4.81021e-06
Plekho2	4.28391	4.1311	4.01093	5.33037	2.65123	2.85426	2.1429	2.58973	4.43908	2.55953	1.73433	1.76832e-07	5.71998e-06
Plk2	8.56499	14.2844	13.6894	12.1811	4.80246	4.71369	4.85899	6.43326	12.18	5.2021	2.34136	2.90374e-12	3.40683e-10
Plod3	10.106	10.7227	13.9236	13.9816	7.00588	8.06979	6.80556	9.66173	12.1835	7.88574	1.545	0.00081242	0.00661429
Pmepa1	8.00679	10.2646	13.8856	11.2819	5.9314	6.60355	5.7855	6.37078	10.8597	6.17281	1.75928	1.54282e-06	3.80924e-05
Pmm1	21.1138	33.6674	36.3834	28.7488	8.03326	8.76702	10.938	16.1996	29.9783	10.9844	2.72917	8.58669e-10	5.41498e-08
Pmp22	30.3653	33.9208	51.8533	36.1935	17.9405	24.1565	18.5663	21.3536	38.0832	20.5042	1.85734	1.3491e-05	0.000228653
Pnp	4.25363	5.27315	8.34044	8.89463	3.28761	3.68028	3.70886	4.6509	6.69046	3.83191	1.74599	0.00374831	0.0222038
Polr3g	2.9135	2.79619	2.68811	3.38573	1.5868	2.05826	1.70174	1.55403	2.94588	1.72521	1.70755	0.00033009	0.00320046
Por	15.6662	18.9755	18.5624	20.878	10.1939	8.6403	12.1299	15.6465	18.5205	11.6527	1.58937	0.000452802	0.00412096
Postn	29.961	47.4205	162.293	59.9515	8.33556	15.3142	8.02121	9.2598	74.9065	10.2327	7.32031	6.55696e-07	1.84118e-05
Ppap2c	1.95664	2.2379	3.1554	2.89837	0.512966	0.68761	1.05135	1.01133	2.56208	0.815814	3.14052	1.4629e-10	1.13543e-08
Ppfia4	0.866546	0.803981	0.650087	0.678555	0.386205	0.446007	0.435653	0.321448	0.749792	0.397329	1.88708	0.000231319	0.00243295
Ppfibp1	21.3412	26.0014	23.6136	25.0568	14.5842	14.6804	14.7642	15.3826	24.0032	14.8528	1.61607	4.89351e-12	5.56867e-10
Ppib	55.1268	60.4824	71.0295	77.6804	41.1985	47.5935	36.3468	48.2687	66.0798	43.3519	1.52427	4.37795e-05	0.000615231
Ppic	18.0272	19.3555	22.7478	19.9989	14.0383	15.3215	9.47889	9.49374	20.0323	12.0831	1.65788	0.000404262	0.00377541
Ppp1r15a	9.58133	14.1274	19.6171	12.1164	7.25125	4.92147	5.61629	7.17719	13.8606	6.24155	2.2207	2.71201e-06	6.13548e-05
Ppp1r18	6.18995	6.43119	6.16516	9.21006	3.76255	4.34558	4.00067	4.85239	6.99909	4.2403	1.65061	1.6256e-05	0.000268597
Pqlc3	2.85825	3.42931	5.69947	3.77414	1.53011	2.37141	2.05636	1.71128	3.94029	1.91729	2.05514	0.00127793	0.00951378
Praf2	3.50584	3.5474	3.83002	3.21205	2.03651	2.48872	1.73368	2.38135	3.52383	2.16007	1.63135	0.000173786	0.0019227
Prelid1	15.9226	15.0593	19.6388	17.172	9.11196	11.8527	9.00199	10.512	16.9482	10.1197	1.67477	6.43018e-06	0.000126227
Prelp	22.4008	27.0011	44.9941	26.8302	17.9095	19.0666	19.7137	19.2594	30.3065	18.9873	1.59615	0.00205538	0.0138075
Prex1	2.74269	1.72226	2.19634	1.64473	1.21481	1.43129	1.00285	1.40328	2.07651	1.26306	1.64403	0.000527139	0.00462507
Prg4	3.97179	5.75022	20.7364	9.64092	1.78171	1.91574	1.83968	2.59785	10.0248	2.03375	4.92922	0.000557287	0.00482525
Prkcb	1.09228	0.94342	1.28521	1.75156	0.454037	0.554837	0.482561	0.697464	1.26812	0.547225	2.31736	4.91041e-09	2.55458e-07
Prkcd	5.74067	6.41199	8.23132	7.768	3.61143	3.36805	3.83832	5.22275	7.03799	4.01014	1.75505	3.42805e-06	7.41193e-05
Prmt2	8.52958	8.72878	8.51556	8.14699	5.79149	6.16225	4.25905	5.96874	8.48023	5.54538	1.52924	0.000200625	0.00215352
Procr	1.82149	2.99537	2.17364	7.00973	1.06051	1.56133	1.3246	2.42464	3.50006	1.59277	2.19747	0.00249845	0.0161806
Prr13	21.5562	26.3449	32.1089	29.8631	14.0807	14.868	17.0926	21.8571	27.4683	16.9746	1.6182	0.000773748	0.00634037
Prss57	0.717383	1.23961	3.47737	1.27486	0.429795	0.744938	0.988798	0.853148	1.6773	0.75417	2.22403	0.00419044	0.0241333
Psat1	5.43025	6.61623	6.10224	5.29538	0.584286	1.05708	0.902437	1.14079	5.86102	0.921148	6.36273	1.55934e-28	1.96672e-25
Psd4	0.544414	0.564049	0.621525	0.918019	0.235101	0.242418	0.231659	0.233895	0.662002	0.235768	2.80785	1.9018e-05	0.00030621
Psmb10	31.7829	32.7931	33.4804	39.0782	21.4061	23.7923	21.3244	23.0762	34.2837	22.3997	1.53054	4.50276e-06	9.35058e-05
Psmd8	51.2425	53.0497	78.6778	65.1421	36.7665	40.5485	39.8014	40.9737	62.028	39.5225	1.56944	0.000107603	0.00130914
Psph	3.46173	3.40551	3.6776	2.81683	2.10303	1.94265	1.25766	2.4508	3.34042	1.93853	1.72317	2.23736e-05	0.000348379
Pstpip1	1.00949	1.34824	3.48674	2.62623	0.350781	0.462086	0.692655	0.721648	2.11768	0.556793	3.80335	0.000157951	0.00177872
Ptafr	2.13168	1.67839	1.88315	2.51238	0.624322	1.00827	0.964559	1.1266	2.0514	0.930938	2.20358	5.57113e-06	0.000111978
Ptger4	1.34222	1.40766	1.33128	1.74878	0.814578	0.874089	0.53358	0.650421	1.45749	0.718167	2.02946	0.000620077	0.00526353
Ptgis	10.5629	11.7073	24.982	15.8852	4.23212	10.9774	7.2996	8.20077	15.7843	7.67747	2.05592	0.00215655	0.014347
Ptk2b	1.85048	2.02262	5.77888	3.41819	1.10198	1.97968	1.70666	2.31485	3.26754	1.77579	1.84005	0.0042636	0.024443
Ptk7	1.45886	1.59576	1.52175	1.88505	0.869133	1.06721	0.903952	1.35618	1.61536	1.04912	1.53973	0.00176345	0.012239
Ptn	1.94318	4.48228	1.97242	3.12692	0.670485	0.861824	0.966227	1.37477	2.8812	0.968326	2.97544	0.000556705	0.00482297
Ptpn18	2.77848	3.23485	3.0437	3.94988	1.21141	1.64114	1.51728	1.7748	3.25173	1.53616	2.11679	2.24325e-06	5.2167e-05
Ptpn6	4.24938	3.70654	3.20026	3.4062	1.56976	1.97455	1.54529	1.67197	3.64059	1.69039	2.1537	2.7565e-07	8.4796e-06
Ptprc	2.30932	2.12751	2.55308	2.52912	0.801073	1.11161	1.05921	1.09395	2.37976	1.01646	2.34122	1.36607e-11	1.37836e-09
Ptprj	2.34813	2.26074	2.58876	2.76003	1.42741	1.77432	1.40558	1.42431	2.48941	1.50791	1.6509	1.21699e-10	9.74555e-09
Ptrh1	3.72902	4.79233	5.22086	3.97664	1.19043	1.60112	1.16663	2.17996	4.42971	1.53453	2.88669	3.09104e-05	0.000460915
Ptx3	2.55409	2.97629	4.04927	4.55259	0.271727	0.679661	0.523392	0.298846	3.53306	0.443406	7.968	2.75154e-19	1.12553e-16
Pycr1	1.58136	1.97977	1.21597	1.16253	0.1986	0.272174	0.0947651	0.256703	1.48491	0.205561	7.2237	1.72956e-20	9.02653e-18
Pyhin1	0.624901	0.597789	0.922783	1.12076	0.230072	0.262375	0.259461	0.278843	0.816559	0.257688	3.16879	5.18655e-06	0.000105226
Qsox1	10.7516	11.779	23.4822	17.5369	6.65229	7.66692	7.47085	8.76736	15.8874	7.63935	2.07968	2.64699e-05	0.000403853
Rab15	0.55216	0.575423	1.08628	1.14687	0.239316	0.238792	0.290255	0.431583	0.840182	0.299986	2.80074	7.01079e-05	0.000916307
Rab31	8.49168	8.91844	12.3902	9.15138	4.77542	6.259	3.95515	4.76512	9.73794	4.93867	1.97177	5.90931e-06	0.000117372
Rab32	1.19497	1.64892	3.30643	3.26897	0.460425	0.757123	0.893085	0.741373	2.35482	0.713001	3.30269	0.000143827	0.00164863
Rab3il1	6.30684	5.16889	6.75468	8.04736	3.29758	3.84761	2.9332	4.94005	6.56944	3.75461	1.7497	7.13124e-06	0.000137143
Rab4b	8.01241	9.19678	10.3834	9.9716	5.21173	4.90464	3.70892	6.11943	9.39105	4.98618	1.88342	1.75445e-07	5.71045e-06
Rab8b	5.05291	4.96968	6.22396	6.785	2.74815	3.56786	3.54554	3.67189	5.75789	3.38336	1.70183	1.07923e-05	0.000191043
Rac2	1.73688	1.21165	2.09802	2.28667	0.530014	0.870791	0.682178	0.906353	1.83331	0.747334	2.45313	2.49237e-05	0.000384487
Rai14	1.33469	1.83879	2.62996	2.06475	0.898758	0.872777	1.18751	1.34395	1.96705	1.07575	1.82854	0.000131891	0.00154502
Ralgps1	2.77897	3.48355	2.13655	2.03977	1.34259	1.00585	1.16322	0.991029	2.60971	1.12567	2.31836	4.24961e-06	8.92065e-05
Rangap1	9.58983	9.43052	11.2763	11.7653	6.72842	6.22674	5.81491	7.63552	10.5155	6.6014	1.59292	9.61043e-06	0.000174196
Rap2b	2.93163	2.5136	2.60815	4.09729	2.11205	2.0861	1.6073	2.28198	3.03767	2.02186	1.50241	0.00185793	0.0127643
Rasa4	2.8031	2.71291	3.29213	2.43892	1.33161	1.58447	1.79315	2.01626	2.81176	1.68137	1.6723	2.35035e-06	5.43923e-05
Rasl11b	11.4914	14.1154	27.3543	18.903	9.83587	10.4408	8.86942	13.9999	17.966	10.7865	1.6656	0.00506529	0.0278471
Rassf2	4.95744	4.96146	4.83095	5.27006	2.22715	2.97051	2.98859	3.62347	5.00498	2.95243	1.69521	1.01518e-05	0.000182047
Rassf4	2.31639	2.14826	2.83257	2.66754	1.2037	1.43403	1.16595	1.08226	2.49119	1.22149	2.03947	3.10877e-09	1.7172e-07
Rassf5	1.04639	1.12794	1.23884	1.21797	0.451849	0.529795	0.399707	0.670828	1.15778	0.513045	2.25668	1.26621e-05	0.000217034
Rbp1	5.43116	9.03097	13.3196	11.3225	3.18087	5.73036	5.10574	6.35597	9.77605	5.09324	1.91942	0.00130661	0.00967635
Rcan1	55.1237	56.894	54.8877	55.2287	31.4571	35.962	33.076	30.3662	55.5335	32.7153	1.69748	1.0477e-10	8.52526e-09
Rcc2	9.20611	10.1309	7.30106	8.54929	5.23087	5.68054	3.98473	5.47854	8.79684	5.09367	1.72701	2.76197e-06	6.20964e-05
Rcn3	22.2654	28.1276	28.0153	32.2223	11.8614	16.5895	14.5118	16.9155	27.6577	14.9695	1.8476	4.36577e-07	1.27069e-05
Rdh11	2.05236	2.84157	2.39857	2.6348	1.15683	1.71914	1.22809	1.7567	2.48182	1.46519	1.69386	0.000288878	0.00290316
Relb	5.70072	5.59815	3.13494	4.97854	2.81019	2.56596	2.44765	3.12085	4.85309	2.73616	1.77369	0.000119246	0.00141998
Reln	0.697145	0.775764	1.92379	1.15836	0.521262	0.46396	0.659288	0.721668	1.13876	0.591545	1.92506	0.0042843	0.0245153
Renbp	3.81924	4.87983	4.0606	4.29594	1.36373	1.43669	1.2241	2.08184	4.2639	1.52659	2.79309	2.22556e-11	2.13189e-09
Rgs10	8.75921	9.33418	8.50885	9.68759	3.21018	4.30105	5.09461	4.94617	9.07245	4.388	2.06756	2.15021e-08	9.09036e-07
Rgs16	0.745991	0.62461	0.505831	0.90431	0.392926	0.326344	0.253422	0.245988	0.695185	0.30467	2.28176	0.00044268	0.00405321
Rgs19	3.00047	3.48807	3.03407	3.63673	1.78807	1.74462	1.93753	1.87854	3.28984	1.83719	1.79069	6.965e-06	0.000134458
Rhbdd1	4.48818	5.07208	4.89671	3.98422	2.83298	2.7374	2.76584	2.86935	4.6103	2.80139	1.64572	2.47962e-07	7.70618e-06
Rhoc	49.8209	52.9158	67.6337	51.1462	31.9496	39.1389	33.1316	35.5833	55.3791	34.9508	1.58449	2.68303e-05	0.000408117
Rhod	3.11263	3.585	3.86202	3.87158	2.28922	2.23158	1.90171	2.62562	3.6078	2.26203	1.59494	0.0013811	0.0100737
Rhog	13.643	12.4744	13.4491	19.1812	6.76721	8.79682	8.37987	10.2613	14.6869	8.55131	1.7175	4.9876e-06	0.000101768
Rhou	2.29511	3.59045	6.85922	6.02772	1.62657	2.52645	2.57177	2.80881	4.69313	2.3834	1.96909	0.000322073	0.00314691
Ripk3	0.644696	0.684493	0.966015	1.06686	0.402263	0.490677	0.381444	0.394273	0.840515	0.417164	2.01483	0.000780984	0.0063893
Rnase4	35.4489	38.6109	72.4572	63.4953	18.8408	29.7774	31.6961	42.3129	52.5031	30.6568	1.71261	0.00548531	0.0296512
Rnd1	1.17166	2.0376	2.57538	1.5791	0.313954	0.33178	0.438724	0.654849	1.84094	0.434827	4.23373	2.12834e-09	1.22948e-07
Rnf149	4.35781	4.97954	7.55679	5.34907	2.5838	3.20494	2.32867	3.29135	5.5608	2.85219	1.94966	2.75231e-06	6.19884e-05
Rpl3	3.68832	4.21501	6.27626	6.02733	2.42685	2.66235	2.26088	3.58234	5.05173	2.7331	1.84835	3.83167e-05	0.000551978
Rpl39	83.638	121.991	137.094	109.191	61.5834	79.2169	79.9	72.1113	112.978	73.2029	1.54335	0.00320419	0.01961
Rps6ka1	2.70828	2.18206	2.31507	2.74351	1.23406	1.31496	1.4161	1.72193	2.48723	1.42176	1.7494	2.61288e-05	0.000400262
Rras	33.4116	37.4466	55.9389	43.1807	22.0828	26.4339	27.1267	32.9283	42.4944	27.1429	1.56558	0.00119933	0.00909409
Rrp12	6.78134	6.84968	7.66025	7.36699	2.8753	3.33345	3.06828	4.73704	7.16457	3.50352	2.04496	1.09518e-11	1.14314e-09
Rtn4	25.09	30.6834	59.3123	30.572	13.7419	13.8234	13.5081	15.2016	36.4144	14.0688	2.58831	3.49392e-08	1.4064e-06
Runx1	0.90062	0.837453	1.02184	0.742383	0.32706	0.32758	0.346242	0.313262	0.875573	0.328536	2.66507	6.75481e-06	0.000131149
Rusc2	9.2933	11.0663	12.5012	11.3253	6.65415	5.28058	7.08094	8.85726	11.0465	6.96823	1.58527	0.000118846	0.00141633
S100a10	60.8564	71.1282	119.831	84.2756	40.9338	61.4635	46.1558	53.5953	84.0229	50.5371	1.6626	0.00129329	0.00960445
S100a11	22.6533	27.2658	46.1164	33.8786	12.4347	21.4447	18.5897	16.3261	32.4785	17.1988	1.88842	5.62092e-05	0.000752189
S100a13	36.1223	41.9974	68.7607	47.0181	24.7163	26.9701	24.1938	28.5836	48.4746	26.1159	1.85613	4.88675e-05	0.000670544
S100a4	14.5025	15.8155	26.0789	19.1792	6.19481	11.1882	7.66852	7.89684	18.894	8.23709	2.29377	1.43806e-06	3.58566e-05
S100a6	43.3655	59.2537	63.45	63.004	24.8929	36.034	30.5335	32.6233	57.2683	31.0209	1.84612	7.1007e-07	1.95044e-05
S1pr2	2.99831	3.05682	2.54744	3.93404	1.6547	2.56886	1.7027	2.14008	3.13415	2.01659	1.55418	0.00377423	0.0222962
Sars	26.036	31.4216	26.5919	27.6385	11.7219	11.0589	10.9061	13.5128	27.922	11.7999	2.36629	8.78813e-37	4.43361e-33
Sash3	1.13985	0.88426	1.16721	1.11699	0.19665	0.481464	0.40457	0.382535	1.07708	0.366305	2.94039	2.15089e-05	0.000337344
Sat1	12.3659	15.14	21.0913	20.136	7.34472	8.84648	9.64627	10.2744	17.1833	9.02796	1.90334	4.27711e-06	8.96593e-05
Sbno2	4.17043	4.18051	6.89105	6.11573	2.4671	2.21539	1.98947	2.81548	5.33943	2.37186	2.25116	3.24561e-08	1.31695e-06
Scamp5	3.42373	3.43584	4.76195	4.02492	2.33001	2.7717	2.51277	2.81215	3.91161	2.60666	1.50062	0.00142202	0.0103175
Scarf2	3.49126	3.53353	5.1866	5.32287	2.22713	2.40193	2.45513	3.51945	4.38357	2.65091	1.65361	0.00401891	0.0233947
Scn1b	16.013	17.4887	20.2421	20.7662	8.42248	8.84833	8.41066	9.37244	18.6275	8.76348	2.12558	1.23858e-14	2.34324e-12
Scpep1	12.6667	15.7207	14.7355	14.7736	6.09114	7.43823	6.14376	7.79951	14.4741	6.86816	2.10742	1.44637e-14	2.70257e-12
Sec16b	0.806414	1.23082	0.899652	0.952131	0.5345	0.605807	0.545165	0.627914	0.972253	0.578347	1.68109	0.00400083	0.0233254
Selplg	3.38113	2.78176	2.94825	3.97279	0.943176	1.45122	1.28771	1.503	3.27098	1.29628	2.52336	7.34564e-11	6.28115e-09
Sepp1	156.11	186.475	308.431	228.055	112.066	145.304	161.534	159.955	219.768	144.714	1.51864	0.00995466	0.0468336
2018-09-11	2.33852	3.23496	2.12918	2.76812	1.42304	1.53452	1.62942	1.92255	2.6177	1.62738	1.60854	0.00140639	0.0102237
2018-09-05	2.75462	3.70273	4.38287	3.42818	1.90458	2.21535	1.62286	2.60623	3.5671	2.08725	1.709	0.000121708	0.00144474
Sergef	2.68984	3.25213	3.68376	3.21511	1.68221	1.51252	1.68876	2.13174	3.21021	1.75381	1.83042	0.000183341	0.00200786
Serp1	16.0164	18.6998	21.6684	24.3033	10.167	13.043	11.4208	12.7959	20.172	11.8567	1.70132	1.46679e-05	0.000245574
Serpina3n	30.4479	32.5502	284.556	80.5894	8.08996	3.48319	11.0969	22.7049	107.036	11.3437	9.43572	0.000724998	0.00600593
Serpinb1c	0.812069	1.31749	3.31077	0.836034	0.123584	0.184787	0.135692	0.125307	1.56909	0.142343	11.0233	6.62473e-09	3.2982e-07
Serpinb6a	46.2327	59.0107	95.3956	75.9556	33.6834	37.8816	41.0474	47.7292	69.1486	40.0854	1.72503	0.00041278	0.00383513
Serpine1	10.9045	15.1005	56.4483	18.8104	4.07292	2.93324	3.49196	4.98152	25.3159	3.86991	6.54173	4.66418e-06	9.64377e-05
Serpine2	9.47809	14.076	20.1574	17.0909	7.65856	8.27889	7.86108	10.1272	15.2006	8.48142	1.79222	7.9834e-05	0.00101708
Serpinf1	21.8875	31.2606	39.8957	31.999	10.4115	17.4874	11.6711	14.0104	31.2607	13.3951	2.33374	7.9067e-08	2.82903e-06
Serping1	71.4679	86.386	154.442	118.307	34.551	49.2515	51.5985	56.7189	107.651	48.03	2.24133	1.33924e-06	3.37262e-05
Sertad1	7.97099	7.69336	5.89421	10.6773	3.90898	3.82237	3.17123	5.29586	8.05895	4.04961	1.99006	8.17395e-07	2.19258e-05
Sesn2	2.3261	3.3509	2.50236	2.25435	0.829363	0.943036	0.668634	0.971013	2.60843	0.853011	3.05791	6.2328e-13	8.06268e-11
Sfrp1	9.88441	13.8255	27.2615	19.9722	3.02513	5.17902	5.39587	6.55664	17.7359	5.03917	3.51961	4.62903e-08	1.79182e-06
Sfrp2	10.3511	20.0844	24.5591	18.8048	2.68053	3.86257	3.1938	3.63148	18.4499	3.3421	5.52045	7.77802e-24	5.88601e-21
Sgk1	13.1069	21.633	19.0807	17.7499	11.8922	10.5128	11.441	11.4261	17.8926	11.318	1.5809	0.000148447	0.00168928
Sgpl1	8.75303	9.42517	7.92907	9.3291	4.91615	4.95243	4.94672	5.43963	8.8591	5.06373	1.74952	2.58147e-10	1.88747e-08
Sh3bgrl3	25.9144	24.8922	43.8831	47.5501	11.2601	17.267	18.1065	19.7248	35.56	16.5896	2.14351	1.04026e-05	0.000185753
Sh3bp2	1.94825	1.96716	2.44266	2.47703	0.861355	0.923486	1.15837	0.749399	2.20878	0.923153	2.39265	3.45669e-05	0.000506948
Sh3gl1	9.01279	9.69186	9.73759	10.6667	6.84328	6.61773	5.19021	6.64345	9.77724	6.32367	1.54613	1.05809e-07	3.63134e-06
Sh3pxd2b	2.66763	3.02648	1.99505	3.51366	1.08066	1.89788	1.46502	1.91235	2.8007	1.58898	1.76258	0.00109379	0.00843753
Shisa3	1.2233	1.76988	3.44406	2.01928	0.586563	0.907228	0.34153	0.636929	2.11413	0.618063	3.42057	4.19672e-05	0.000595289
Shisa4	1.95613	2.26055	4.34233	4.1616	0.818439	1.69888	0.795618	2.13274	3.18015	1.36142	2.33591	0.00183074	0.0126118
Shisa5	18.5199	19.5254	22.3965	26.2191	10.5845	13.1171	12.3395	16.4627	21.6652	13.1259	1.65057	7.59295e-06	0.000144009
Shkbp1	2.93497	3.21756	3.74737	3.70878	1.94857	1.92155	1.61361	2.53836	3.40217	2.00552	1.6964	0.000191545	0.00207222
Shmt1	3.56583	3.76682	4.89237	4.8847	2.09163	1.78482	2.53126	2.67801	4.27743	2.27143	1.88314	0.000319901	0.00313785
Siglec1	1.71568	1.29144	4.10137	4.63083	0.563544	0.757234	0.648534	0.788454	2.93483	0.689441	4.25683	3.17568e-08	1.29204e-06
Sirpa	13.5485	13.6477	13.5445	15.6887	7.61796	7.4708	6.73478	8.36929	14.1073	7.54821	1.86896	1.61397e-19	6.7854e-17
Skap2	5.1303	4.42948	7.54089	7.75776	2.88503	3.73838	3.68258	4.7025	6.21461	3.75212	1.65629	0.000193054	0.00208408
Sla	1.44463	1.67996	2.2336	1.97218	0.589818	0.649831	1.07589	0.570952	1.83259	0.721623	2.53954	0.000375669	0.00355945
Slc10a3	3.31437	3.34367	3.72568	2.81122	1.61336	2.22381	1.90317	2.38601	3.29874	2.03159	1.62372	0.00799283	0.0395203
Slc11a1	3.23717	2.8134	3.68	4.78019	1.17013	1.55918	1.53243	1.54796	3.62769	1.45243	2.49767	1.80224e-09	1.0655e-07
Slc15a3	3.09954	2.65364	2.68026	4.12006	0.848713	1.37276	1.26171	1.05381	3.13838	1.13425	2.76692	5.82696e-05	0.000777721
Slc16a3	1.31485	1.46256	2.91032	2.4435	0.498247	0.948174	0.538018	0.873368	2.03281	0.714452	2.84527	8.32906e-06	0.000154865
Slc19a2	3.51207	5.21415	3.51424	3.94348	2.17794	2.20793	2.09896	2.61843	4.04598	2.27581	1.77782	1.10061e-06	2.82815e-05
Slc1a3	0.749223	0.920836	1.12828	1.20272	0.261764	0.565704	0.309517	0.511315	1.00027	0.412075	2.4274	6.23973e-06	0.000123449
Slc1a4	0.947862	1.49834	1.32694	1.10664	0.388291	0.53871	0.351688	0.595415	1.21994	0.468526	2.60378	2.39554e-07	7.47556e-06
Slc1a5	8.31958	10.3706	14.5605	13.1917	5.84974	6.41674	6.44378	8.10277	11.6106	6.70326	1.73208	2.81827e-05	0.000424846
Slc22a4	1.73068	1.81412	4.42358	3.22643	1.1367	1.25924	1.26552	1.78497	2.7987	1.36161	2.05543	0.00184859	0.0127117
Slc25a45	1.82284	1.90077	2.63498	2.40339	1.08578	1.1199	1.10837	1.40646	2.19049	1.18013	1.85614	0.000768391	0.0063033
Slc2a1	8.8412	9.75334	7.94615	8.28069	4.39588	3.94224	4.40968	6.67886	8.70535	4.85666	1.79246	7.25713e-06	0.000138858
Slc30a4	4.15382	4.93072	5.65949	4.71085	2.89409	3.25096	3.09075	3.3309	4.86372	3.14168	1.54813	1.4416e-05	0.00024216
Slc35e4	2.48479	2.69115	3.76459	3.03425	1.36122	1.75899	1.47016	1.61131	2.99369	1.55042	1.93089	2.69498e-07	8.32418e-06
Slc38a1	5.05987	7.03018	4.10019	4.04077	2.67116	3.03523	2.16025	2.15219	5.05775	2.50471	2.0193	1.05304e-06	2.72908e-05
Slc39a11	1.64591	1.93256	2.36912	2.14958	0.767014	0.811027	0.755322	1.30557	2.02429	0.909733	2.22515	6.29985e-06	0.000124313
Slc39a6	1.72141	2.22915	2.64049	2.14444	1.21807	1.22183	1.08735	1.49681	2.18387	1.25601	1.73874	3.05077e-06	6.74064e-05
Slc3a2	14.8952	21.4014	20.7164	18.3827	8.18907	7.60703	7.66409	10.4848	18.849	8.48626	2.22112	7.89154e-14	1.26352e-11
Slc43a2	3.28361	3.13583	6.56614	4.68253	2.05199	2.18245	2.63842	3.96227	4.41703	2.70878	1.63063	0.00776144	0.038654
Slc6a6	15.4015	23.0718	41.8955	15.0089	12.0604	11.5229	13.1061	13.6435	23.8444	12.5832	1.89494	0.00172763	0.0120719
Slc6a9	2.46822	3.04094	2.03694	1.67604	0.47453	0.603611	0.675173	0.947124	2.30554	0.675109	3.41506	4.9125e-14	8.35401e-12
Slc7a3	1.18634	1.16709	0.995204	0.892855	0	0.0128736	0.0326568	0.0331731	1.06037	0.0196759	53.8918	6.67798e-20	2.97268e-17
Slc7a5	6.93726	12.5564	6.43006	7.12205	1.04467	0.748127	1.08927	1.31942	8.26143	1.05037	7.86526	4.59448e-30	7.72638e-27
Slc7a6	2.8614	3.34096	3.51145	2.93641	2.157	2.20553	1.72393	1.95531	3.16255	2.01044	1.57306	0.00042358	0.00392103
Slc7a8	1.64085	1.79566	1.90313	2.02598	0.738297	1.01388	0.850792	0.996696	1.84141	0.899916	2.0462	4.36519e-07	1.27069e-05
Slc9a9	2.16308	2.99322	3.33403	3.16699	0.630572	1.27367	1.25962	1.29293	2.91433	1.1142	2.61563	1.15572e-05	0.000200825
Slfn2	6.67102	5.90164	11.0273	10.2704	3.09616	3.514	3.25979	4.43116	8.4676	3.57528	2.36837	1.4152e-06	3.54034e-05
Slit3	4.01272	5.07303	7.03326	8.05165	1.68387	3.16567	2.72813	5.28587	6.04267	3.21588	1.87901	0.00315891	0.0193799
Smpdl3b	0.732128	0.656625	0.777914	1.16794	0.337296	0.476637	0.461097	0.395527	0.833652	0.417639	1.99611	0.00267063	0.017062
Snai1	2.77568	2.33984	2.44691	3.98455	1.01458	1.01976	1.14418	1.66761	2.88675	1.21153	2.38273	4.31538e-08	1.68333e-06
Snap91	3.55774	4.75626	3.98158	3.29566	2.28625	2.14087	1.51453	1.44441	3.89781	1.84651	2.11091	7.56831e-08	2.74034e-06
Snx20	1.35826	1.52559	2.07383	2.70135	0.413413	0.661527	0.784036	1.04328	1.91476	0.725564	2.639	6.12744e-05	0.000814212
Snx22	8.72029	9.53282	12.2586	13.0626	6.59074	7.8213	6.19919	8.12964	10.8936	7.18522	1.51611	2.04219e-05	0.00032365
Snx7	4.04819	4.64284	5.91645	4.55523	2.84123	3.53862	3.00731	2.95949	4.79068	3.08666	1.55206	0.00332287	0.0201504
Snx8	7.28111	7.75515	7.85676	9.71836	4.64199	4.86425	5.052	6.27485	8.15284	5.20827	1.56536	3.2504e-06	7.10907e-05
Soat1	1.46274	1.58496	1.90858	2.30803	0.575224	1.0205	0.812072	1.25342	1.81608	0.915305	1.98413	9.95832e-06	0.000179428
Socs3	4.16811	3.01021	6.45748	5.93926	1.15035	1.42154	1.28167	2.48128	4.89376	1.58371	3.09006	5.83929e-08	2.16612e-06
Sod3	20.1794	21.871	43.4512	38.4718	11.0712	12.3726	16.8793	23.4756	30.9934	15.9497	1.9432	0.00147905	0.0106143
Sorbs3	10.0672	11.647	18.914	14.5261	5.96699	7.50893	8.55102	10.8354	13.7886	8.21559	1.67835	0.00156755	0.0111332
Sowahc	0.726489	1.09184	1.21537	1.53864	0.641312	0.654864	0.51585	0.583216	1.14308	0.59881	1.90892	0.00431371	0.0246556
Sox17	1.73096	2.7546	2.90129	2.83224	1.53599	1.22241	1.56014	1.88668	2.55477	1.5513	1.64686	0.000390564	0.00367383
Sox9	2.07013	1.92695	1.95347	3.64572	0.680903	1.32782	0.884899	1.60125	2.39907	1.12372	2.13494	1.29975e-05	0.000222029
Sparc	249.762	323.355	300.142	300.043	150.958	183.577	105.539	93.9086	293.326	133.496	2.19726	8.1563e-08	2.89565e-06
Spg21	6.39301	6.70496	7.18203	6.95742	3.8305	3.96587	4.06226	4.47409	6.80935	4.08318	1.66766	3.34814e-06	7.28076e-05
Sphk1	1.33084	2.27562	3.73586	2.05242	0.337862	0.612126	0.881316	0.724727	2.34868	0.639008	3.67551	4.2602e-07	1.2487e-05
Spi1	8.83833	8.47337	11.9934	12.4446	2.50959	3.54658	3.37377	3.66761	10.4374	3.27439	3.18759	2.64264e-18	8.88807e-16
Spire1	1.58574	2.10896	2.4096	2.01623	0.824527	0.880612	0.909225	1.1837	2.03013	0.949515	2.13807	1.05182e-07	3.61801e-06
Spns2	2.45042	3.3485	4.4747	4.03448	2.17989	2.12953	2.0409	3.0062	3.57703	2.33913	1.52921	0.00328073	0.0199493
Spon1	6.52059	8.00271	11.9994	8.97522	4.09306	6.06062	5.37742	7.65805	8.87448	5.79729	1.5308	0.00999181	0.04695
Spp1	3.12114	2.55309	20.8133	14.9308	0.158179	0.143519	0.182034	0.678012	10.3546	0.290436	35.6519	3.48509e-07	1.04243e-05
Spsb2	2.67367	3.99181	3.54389	3.70485	1.62335	1.40799	1.57669	1.95027	3.47856	1.63957	2.12163	2.58211e-06	5.87673e-05
Spsb4	4.18587	4.58856	4.69641	3.01508	2.66239	2.98206	2.22698	2.32802	4.12148	2.54986	1.61636	0.000109817	0.00132648
Sptlc2	5.11675	5.33121	6.84317	7.02498	3.44418	4.04731	3.10004	4.57948	6.07903	3.79275	1.6028	2.47549e-06	5.67674e-05
Sqstm1	190.25	242.335	288.369	266.9	105.55	84.881	127.365	173.328	246.964	122.781	2.01142	2.07035e-06	4.88079e-05
Src	1.70697	2.21794	2.11076	2.51296	1.14388	1.10824	1.24833	1.6564	2.13716	1.28921	1.65773	0.00213247	0.0142243
Srm	7.45263	9.39607	6.60692	8.38485	4.96367	4.46163	4.17367	5.60259	7.96012	4.80039	1.65822	2.42481e-06	5.57743e-05
Srpx	4.062	4.24264	4.54288	7.41618	0.885068	1.47535	1.75081	2.02324	5.06593	1.53361	3.30327	1.35304e-08	5.98286e-07
Srpx2	2.6925	3.0104	6.21989	3.91341	1.74326	2.13877	2.01768	2.49972	3.95905	2.09986	1.88539	0.00581873	0.0310202
Srxn1	14.3881	18.6256	22.7039	18.5837	4.59293	4.6123	7.1758	7.94717	18.5753	6.08205	3.05412	1.01182e-12	1.29779e-10
Ssc5d	2.79906	3.18017	3.76277	3.93329	1.10336	1.7048	0.981604	1.30128	3.41882	1.27276	2.68615	3.28677e-09	1.80237e-07
Ssh3	2.21741	2.73848	3.94303	3.50264	2.00757	1.68738	1.46055	2.17406	3.10039	1.83239	1.69199	0.00137861	0.0100604
Stab1	15.9839	14.61	25.0089	30.4487	6.2622	10.2722	9.25913	13.5465	21.5129	9.83502	2.18738	1.82013e-05	0.00029685
Stard5	3.6307	4.95845	6.77532	5.01777	2.07216	2.21245	2.3995	2.93043	5.09556	2.40364	2.11993	1.60403e-06	3.93469e-05
Stbd1	8.72739	13.6009	22.8339	13.6529	5.53227	6.54957	4.6902	5.56515	14.7038	5.5843	2.63306	9.09729e-08	3.16242e-06
Stc1	1.26497	1.57159	1.47634	1.27438	0.905057	0.868347	1.01706	0.856492	1.39682	0.91174	1.53204	0.00135531	0.00991906
Steap1	0.586012	0.799597	0.53769	0.587157	0	0	0	0.0329549	0.627614	0.00823872	76.1786	3.51269e-09	1.90554e-07
Stk17b	6.31868	7.20779	10.1081	5.95966	4.2931	5.56488	4.3505	4.41318	7.39857	4.65541	1.58924	0.00200738	0.0135875
Stx11	1.63905	1.5894	1.32921	1.68649	0.518418	0.532223	0.831466	0.596526	1.56104	0.619658	2.5192	7.01939e-07	1.93761e-05
Stxbp2	1.6638	1.54677	2.60618	1.79281	0.574422	0.713415	0.751625	0.667144	1.90239	0.676652	2.81147	7.693e-06	0.000145542
Susd3	0.975409	0.665459	1.81241	2.17181	0.268348	0.508522	0.62999	0.253949	1.40627	0.415202	3.38695	0.000397416	0.00372209
Svep1	3.54908	4.49864	4.69154	5.58467	0.822495	1.43169	1.46951	2.37062	4.58098	1.52358	3.00672	3.778e-10	2.60124e-08
Synpo2l	42.3771	42.3032	69.0434	31.6456	32.0913	23.6398	22.3449	24.2324	46.3423	25.5771	1.81187	0.00061049	0.00519965
Tacc3	0.741355	0.965027	1.3192	1.08102	0.592095	0.425185	0.361989	0.525303	1.02665	0.476143	2.15618	7.38117e-05	0.000958096
Tagln2	44.0915	50.4447	52.6062	59.4784	24.6351	35.9863	28.7164	33.5779	51.6552	30.7289	1.681	4.85773e-07	1.40041e-05
Tbxas1	1.96941	1.77782	1.48215	1.61281	0.613701	1.17932	0.747903	0.898168	1.71055	0.859773	1.98954	0.000360546	0.00344065
Tcirg1	2.92899	2.76765	4.70782	5.12882	1.85688	2.63547	2.23716	3.06087	3.88332	2.44759	1.58659	0.00453914	0.0256343
Tex264	17.4616	20.5546	21.7166	19.1477	12.8299	11.4926	12.3423	15.7407	19.7201	13.1014	1.50519	0.000229919	0.0024199
Tgfa	0.542948	0.647594	0.583515	0.596293	0.163547	0.371407	0.30317	0.454838	0.592587	0.323241	1.83327	0.00295555	0.0184691
Tgfb1	10.5947	10.1069	8.62186	12.0644	6.31607	6.40916	5.77423	8.30551	10.347	6.70124	1.54404	2.61637e-05	0.000400392
Tgfb2	2.49679	3.73833	9.80245	3.80019	1.37118	1.84641	1.49448	1.52094	4.95944	1.55825	3.1827	2.0628e-06	4.88079e-05
Tgfb3	7.61594	11.0492	11.1656	11.6054	4.96635	6.43645	5.96111	6.09285	10.359	5.86419	1.76648	5.63299e-07	1.60556e-05
Tgfbi	9.22447	11.2976	14.3339	11.7592	5.78203	7.06719	6.79095	7.38714	11.6538	6.75683	1.72474	3.76763e-05	0.000545154
Tgfbr2	15.1507	16.2695	18.7523	21.5461	9.87586	12.4852	11.2795	14.1612	17.9296	11.9504	1.50033	5.52205e-05	0.00074224
Tgif1	1.52829	1.86548	1.85162	2.39348	0.746788	0.795648	0.802749	1.19598	1.90972	0.885292	2.15716	7.49385e-06	0.000142666
Thbs1	7.44278	7.13061	7.33943	6.8991	1.80514	2.22468	1.72362	1.14192	7.20298	1.72384	4.17845	3.00037e-25	2.83816e-22
Thbs3	2.80091	3.29398	4.90342	3.9851	1.39244	1.90055	1.40669	1.8381	3.74585	1.63445	2.29181	8.06926e-07	2.1731e-05
Thbs4	2.48262	3.9273	15.5056	6.10586	1.11969	1.4036	1.04106	1.21813	7.00535	1.19562	5.85918	3.81415e-05	0.000550307
Themis2	1.40163	0.97537	0.821417	1.56572	0.444221	0.581185	0.659559	0.719908	1.19104	0.601218	1.98105	5.39206e-05	0.000727181
Tifa	1.66727	1.50904	2.52662	2.94297	0.970951	1.18618	1.35682	0.900099	2.16147	1.10351	1.95872	0.000723005	0.00599599
Tifab	1.53917	1.25546	1.96563	1.12479	0.568963	0.818022	0.552607	0.507883	1.47126	0.611869	2.40453	0.00124623	0.00932825
Timp1	18.2551	24.0528	40.6423	32.3451	1.37979	2.83069	2.28274	1.74101	28.8238	2.05856	14.0019	5.19673e-41	3.93262e-37
Timp2	40.6158	48.441	67.158	66.9382	24.7735	35.9114	29.2821	35.5407	55.7883	31.3769	1.77801	3.10625e-05	0.000462727
Tle3	3.61029	3.91578	3.88418	5.18051	2.38508	2.57395	2.64664	3.40234	4.14769	2.752	1.50715	0.000536276	0.00468351
Tlr13	0.923137	1.11022	2.35924	1.30945	0.341098	0.480409	0.33415	0.292845	1.42551	0.362125	3.93651	1.54082e-08	6.64396e-07
Tlr2	2.1576	1.92419	3.89322	3.84168	0.810816	1.54151	1.02251	1.07142	2.95417	1.11156	2.65768	7.73502e-06	0.000145972
Tlr7	1.59036	1.73847	2.12892	1.84543	0.780394	1.02939	1.00549	0.674153	1.8258	0.872358	2.09295	2.24385e-06	5.2167e-05
Tlr8	0.842412	0.923664	1.71643	1.19778	0.236891	0.453046	0.39974	0.338384	1.17007	0.357015	3.27737	5.26179e-06	0.000106467
Tm6sf1	4.65704	4.91088	6.72204	7.23516	3.33607	3.58501	3.10792	3.50984	5.88128	3.38471	1.7376	6.66685e-05	0.000875133
Tmbim1	26.1431	33.3297	45.7177	34.6915	16.9271	14.3457	16.3418	19.3337	34.9705	16.7371	2.0894	8.99056e-09	4.19976e-07
Tmem106a	3.63366	3.37344	4.06977	4.63458	1.25754	1.44632	1.29441	1.64287	3.92786	1.41028	2.78516	3.78619e-16	8.95376e-14
Tmem116	5.39841	7.48479	2.19573	3.60845	1.45911	1.53917	3.28263	1.6844	4.67184	1.99133	2.34609	0.00553015	0.0298392
Tmem119	4.25984	5.5369	10.4949	9.82524	1.27702	4.22834	3.07546	5.44465	7.52923	3.50637	2.1473	0.00301033	0.0187264
Tmem144	12.6918	15.286	10.9322	12.5665	6.60799	5.20412	9.83653	9.05667	12.8691	7.67633	1.67647	0.00350495	0.0210589
Tmem173	2.92355	2.61873	2.40965	3.38533	1.29991	1.34436	1.05393	1.45066	2.83432	1.28722	2.20189	8.3791e-05	0.00106212
Tmem176a	13.1118	12.1234	15.9573	15.8479	5.25337	8.22874	4.91263	6.75418	14.2601	6.28723	2.26811	1.151e-07	3.91469e-06
Tmem176b	22.4389	20.4579	25.527	24.1656	9.37061	14.4984	10.4355	11.9411	23.1474	11.5614	2.00213	2.75946e-10	1.9983e-08
Tmem198b	3.01787	3.10223	4.57054	4.18325	2.1218	2.21781	2.1034	3.00906	3.71847	2.36302	1.57361	0.000113727	0.001365
Tmem43	9.30674	9.99034	14.2163	11.7638	6.53753	6.80983	6.58182	7.89277	11.3193	6.95549	1.62739	0.000372692	0.00353648
Tmem45a	2.50032	3.90414	4.04159	3.49655	0.920778	1.71191	1.00159	1.41598	3.48565	1.26256	2.76078	3.54394e-09	1.91562e-07
Tmem62	2.01671	1.60016	2.56834	2.06188	1.22141	1.29685	1.1287	1.42619	2.06177	1.26828	1.62564	0.00595308	0.0314375
Tmsb10	20.136	24.2696	17.3499	22.3455	10.8578	17.2846	11.3641	12.1205	21.0252	12.9068	1.629	6.56614e-06	0.000128396
Tnc	1.86902	1.5064	0.549563	1.20673	0.107354	0.120468	0.0805656	0.0827802	1.28293	0.097792	13.119	6.3846e-20	2.92821e-17
Tnfaip6	1.36495	1.55877	2.04195	2.46701	0.590701	1.10734	0.52977	0.408824	1.85817	0.659158	2.81901	2.49962e-05	0.00038486
Tnfaip8l2	3.47192	3.71188	5.47021	5.98438	0.855461	1.6078	0.949317	1.7977	4.6596	1.30257	3.57724	5.00771e-09	2.59561e-07
Tnfrsf10b	1.12078	1.53437	0.915572	1.38101	0.563894	0.611486	0.452942	0.470608	1.23793	0.524732	2.35917	5.62207e-06	0.000112553
Tnfrsf11a	0.854516	0.916421	0.965951	1.12224	0.475001	0.650293	0.400621	0.481431	0.964783	0.501836	1.92251	1.10029e-05	0.00019409
Tnfrsf12a	63.7188	75.82	133.411	70.2412	24.5735	32.1984	35.3	25.4143	85.7977	29.3716	2.92111	1.31956e-08	5.874e-07
Tnfrsf1a	16.8274	17.4835	23.2151	25.0248	9.47776	10.4493	11.1666	14.0209	20.6377	11.2787	1.82979	2.68284e-06	6.08767e-05
Tnfrsf1b	4.08373	3.89214	5.89853	6.09747	1.68359	1.94985	1.97929	2.40074	4.99297	2.00337	2.49229	4.77946e-10	3.17268e-08
Tnfrsf23	0.608326	0.637011	1.7461	1.13549	0.483394	0.384383	0.616764	0.537013	1.03173	0.505389	2.04146	0.00119667	0.00908308
Tnip1	14.6884	16.4269	15.8185	14.9325	8.43797	7.03857	9.59241	9.22467	15.4666	8.57341	1.80402	7.85904e-09	3.82465e-07
Tpcn2	1.2248	1.20884	1.8996	1.32119	0.689015	0.497171	0.772985	0.808167	1.41361	0.691835	2.04328	3.77275e-05	0.000545373
Tpd52	6.73263	6.58335	10.1641	8.49503	4.84627	5.33936	4.46887	4.6027	7.99377	4.8143	1.66042	0.000172763	0.00191278
Tpm3	14.7883	14.8971	18.3021	20.3831	9.78179	11.9923	10.5441	11.3561	17.0926	10.9186	1.56546	4.15879e-06	8.75429e-05
Trem2	7.29587	6.34914	19.6742	19.8306	1.40412	3.01256	2.51292	3.20538	13.2875	2.53374	5.24422	1.47512e-08	6.37885e-07
Trf	27.9631	30.1032	59.7829	60.5755	9.9629	18.2988	21.2472	27.1164	44.6062	19.1563	2.32854	0.00682115	0.0349841
Trib1	3.79167	3.71519	6.67421	7.04466	2.85738	3.13653	3.03268	2.70738	5.30643	2.93349	1.80891	0.00115643	0.00882629
Trib3	7.0182	15.4625	8.43242	6.92525	0.715735	0.841635	1.02903	1.5305	9.45958	1.02923	9.19093	2.35051e-20	1.18583e-17
Tril	2.40279	2.67062	2.06662	2.4468	1.46999	1.61376	1.43573	1.81992	2.3967	1.58485	1.51226	0.00140148	0.0102027
Trim47	14.7676	19.1509	28.8552	24.3127	6.73281	8.95528	8.76154	13.5403	21.7716	9.49748	2.29236	2.11367e-07	6.69255e-06
Trp53	4.47594	4.19009	3.81631	3.73272	2.57669	2.70566	2.38639	2.77451	4.05377	2.61081	1.55269	0.00130719	0.00967635
Tsku	1.50895	1.97867	2.96501	2.27316	0.577901	1.39736	0.893328	1.19058	2.18145	1.01479	2.14966	0.000250702	0.00260067
Tspan17	7.79555	9.17529	22.0131	15.2985	4.00956	5.12713	5.86924	6.8248	13.5706	5.45768	2.48651	1.41665e-05	0.000238233
Tspan4	11.7957	12.4791	20.8618	21.3502	6.47183	5.9243	6.34679	8.77793	16.6217	6.88021	2.41587	5.16484e-08	1.94937e-06
Tspo	64.9508	78.6973	148.354	101.688	38.1405	49.0157	48.5743	59.5323	98.4225	48.8157	2.01621	1.81635e-05	0.000296552
Ttc9	0.845276	1.38085	1.69392	2.42522	0.698152	0.982428	0.859695	1.0401	1.58632	0.895093	1.77224	0.000543949	0.00473687
Ttll11	0.729488	1.07154	2.04238	0.894995	0.411377	0.511716	0.488327	0.807909	1.1846	0.554832	2.13506	0.000118158	0.00141071
Ttll7	1.30872	1.9618	3.00408	2.21507	1.04436	1.09804	1.34735	1.3533	2.12242	1.21076	1.75297	0.00158674	0.0112431
Tuba1a	36.8861	37.4624	48.5459	39.6153	21.0973	28.8642	21.3364	26.3208	40.6274	24.4047	1.66474	1.13095e-05	0.0001972
Tuba1c	5.8151	6.10665	7.80923	6.52365	3.62695	3.72854	3.79129	4.31068	6.56366	3.86436	1.69851	1.44182e-06	3.58915e-05
Tubb2a	28.3105	25.9464	32.1292	28	10.9355	15.1352	11.2309	15.9179	28.5965	13.3049	2.14932	2.87032e-12	3.39393e-10
Tubb2b	2.17509	2.05726	2.34836	2.31581	0.888621	1.30268	0.728644	1.14673	2.22413	1.01667	2.18766	1.10746e-05	0.000195002
Tubb3	0.781198	1.23208	4.43126	2.5392	0.335879	0.306874	0.114479	0.279093	2.24594	0.259081	8.66887	3.31194e-09	1.8031e-07
Tuft1	0.648793	1.47543	2.79244	1.28514	0.31593	0.660753	0.61359	0.689169	1.55045	0.569861	2.72075	0.000375818	0.00355945
Twf1	4.45286	4.60591	6.15075	5.9068	3.1905	3.60405	2.97894	3.56296	5.27908	3.33411	1.58336	0.000190037	0.0020597
Txndc5	19.8705	21.6702	23.4198	23.921	12.5622	15.4572	13.8036	15.3576	22.2204	14.2951	1.55441	3.04391e-07	9.23239e-06
Txnip	130.459	139.488	220.303	218.652	63.8531	49.169	57.7657	68.8678	177.226	59.9139	2.95801	2.87364e-15	6.12571e-13
Txnrd1	20.4238	20.8919	23.262	19.9274	12.9032	11.8539	12.3917	15.0596	21.1263	13.0521	1.61861	2.57263e-10	1.88747e-08
Tyro3	0.757621	0.902714	0.653774	0.829165	0.336074	0.356297	0.469635	0.381049	0.785818	0.385764	2.03704	0.000130054	0.001533
Tyrobp	34.5804	33.2406	61.7089	69.2457	9.17732	13.1884	14.2534	16.4729	49.6939	13.273	3.74398	3.78038e-13	5.10858e-11
Uap1l1	5.16288	6.37659	6.58948	7.60455	2.3386	3.25749	3.52477	4.04683	6.43338	3.29192	1.95429	2.40088e-06	5.53922e-05
Ubash3b	0.751971	0.794518	1.13163	0.927487	0.465716	0.55626	0.474414	0.490153	0.901403	0.496636	1.81502	0.00267296	0.0170697
Ube2l6	7.60371	7.31394	8.91097	10.3063	4.22334	6.72731	4.93473	6.597	8.53373	5.62059	1.5183	0.00421615	0.0242353
Uchl1	9.31897	11.345	39.9393	14.1713	3.67953	4.74538	3.80048	4.91452	18.6937	4.28498	4.36261	2.18447e-08	9.20947e-07
Uck2	36.4747	36.0034	42.6092	33.0449	14.4006	13.5244	12.2042	13.6479	37.0331	13.4443	2.75456	1.54324e-30	2.91961e-27
Ucp2	43.8888	47.2376	84.7802	54.9136	16.8199	23.8302	15.5445	24.6982	57.7051	20.2232	2.85341	2.76359e-11	2.61418e-09
Ugt1a7c	2.87959	3.17806	7.66434	5.52027	0.848449	1.60517	1.47306	2.06813	4.81056	1.49871	3.2098	0.00229811	0.0151357
Unc5b	3.85965	5.07672	4.80639	4.48199	2.91108	2.58967	2.50803	2.85277	4.55619	2.71539	1.67791	1.94115e-08	8.2295e-07
Unc93b1	14.2281	12.9513	15.8697	17.0749	5.04556	7.64526	5.86692	7.57487	15.031	6.53315	2.30073	1.50735e-14	2.78216e-12
Upp1	5.0604	5.67118	5.93451	4.35723	2.58539	2.81208	2.4137	1.62416	5.25583	2.35883	2.22815	2.55201e-06	5.81697e-05
Vars	8.16135	8.87371	7.25514	9.22472	4.92893	4.27072	5.24404	7.89003	8.37873	5.58343	1.50064	0.000576613	0.00496045
Vasp	16.2856	18.9552	12.771	19.1795	10.6726	11.9035	9.45488	11.3995	16.7978	10.8576	1.5471	2.28066e-06	5.29413e-05
Vat1	17.5742	21.1521	22.4424	22.9368	8.28204	10.895	9.73961	12.5412	21.0264	10.3645	2.02869	9.32628e-11	7.79852e-09
Vav1	1.38293	1.05365	1.11327	1.39228	0.430091	0.440272	0.350198	0.519182	1.23553	0.434936	2.84072	3.91885e-10	2.67171e-08
Vcan	3.0188	3.43995	3.2828	2.68459	1.68037	2.73699	1.1725	1.04867	3.10654	1.65963	1.87183	0.000623962	0.00528761
Vgll3	1.98714	2.36437	2.91897	2.80016	1.51279	1.52198	1.52776	1.71232	2.51766	1.56871	1.60492	1.25467e-05	0.0002153
Vim	102.55	132.009	179.196	196.052	54.5287	83.8871	70.1012	82.5716	152.452	72.7721	2.09492	2.94366e-07	8.94624e-06
Vkorc1	15.7507	19.0432	26.2232	24.3302	11.1147	12.3911	13.8442	16.8043	21.3368	13.5386	1.576	0.00447247	0.025419
Vmn2r3	1.69029	3.21069	1.2718	1.63859	0.00528656	0	0.0812628	0.0300173	1.95284	0.0291417	67.0119	1.62513e-13	2.388e-11
Vsig4	2.25587	3.99471	14.2131	6.99088	0.482989	1.06426	1.3361	1.32458	6.86364	1.05198	6.5245	0.000312744	0.00308828
Was	1.36877	1.36978	1.51084	1.79914	0.559482	0.683247	0.584017	0.950477	1.51213	0.694306	2.1779	5.60614e-05	0.000751458
Wdr46	4.44912	4.23102	4.54185	4.42957	2.92869	2.19903	2.84386	3.74683	4.41289	2.9296	1.50631	0.00342662	0.0206951
Wfdc17	8.13714	12.0589	41.5531	32.8115	3.03972	7.85855	7.94875	4.92726	23.6401	5.94357	3.97742	0.00217912	0.0144527
Wisp2	14.2563	32.1091	64.3553	38.7951	4.68383	5.69484	7.16756	11.8827	37.3789	7.35724	5.08056	3.80598e-06	8.09037e-05
Xpot	4.52136	5.53611	4.76483	4.04318	2.98612	2.96796	2.50634	2.9664	4.71637	2.85671	1.65098	7.71051e-06	0.000145691
Yars	12.8215	14.0456	12.1161	12.7438	6.22263	6.06576	5.57974	6.6928	12.9318	6.14023	2.10608	4.44949e-21	2.49419e-18
Ydjc	1.53555	1.78011	2.04522	1.56514	0.812688	0.27097	0.687376	0.738722	1.73151	0.627439	2.75965	0.000330047	0.00320046
Ywhaq	8.09029	9.46965	10.1058	10.0866	5.46543	4.87176	5.72109	7.71709	9.4381	5.94384	1.58788	0.000369503	0.00351283
Zbp1	1.16354	0.652448	0.732412	0.932721	0.0923485	0.211316	0.218391	0.208399	0.870281	0.182614	4.76569	1.1189e-05	0.000196228
Zdhhc2	2.66247	4.72921	2.60898	3.4481	0.519852	0.827992	0.552733	1.16573	3.36219	0.766576	4.38598	5.30524e-16	1.23531e-13
Zfp385b	3.22444	3.13273	1.71919	2.24403	1.88672	1.5493	1.20738	1.64364	2.5801	1.57176	1.64154	0.00532335	0.0289296
Zfp568	5.66131	6.63503	5.03573	5.5896	3.57447	4.15033	3.01788	4.23251	5.73042	3.7438	1.53064	1.99483e-06	4.73969e-05
Zfp593	2.33203	3.3214	3.31954	3.4672	1.67153	1.81799	1.32762	2.02123	3.11004	1.70959	1.81917	2.56562e-05	0.00039422
Zfp697	2.99596	3.74376	7.43343	3.13589	2.8509	2.40618	2.02824	2.20904	4.32726	2.37359	1.82309	0.00641532	0.0333433
Zmynd15	1.43598	0.989319	1.38551	1.54026	0.488813	0.743975	0.922504	0.910862	1.33777	0.766539	1.74521	0.0012757	0.00950184
Zyx	10.9482	13.2063	19.4284	13.8861	6.38689	7.57205	6.9579	9.3335	14.3672	7.56259	1.89977	6.41393e-07	1.80773e-05
