# Supplementary material for: NDUFAB1 confers cardio-protection by enhancing mitochondrial bioenergetics through coordination of respiratory complex and supercomplex assembly
Source: Cell Res. 2019 Jul 31;29(9):754–66. doi: 10.1038/s41422-019-0208-x (PMC6796901; doi:10.1038/s41422-019-0208-x)
Supplement: Supplementary file 23 — Supplementary information Table S4 [file 41422_2019_208_MOESM23_ESM.xlsx]

## Sheet: GO_BP_Up Reg_1081genes
Supplementary information Table S4. Gene Ontology terms of the upregulated genes in Ndufab1 cKO mice heart
Category	Term	Term	Count	%	PValue	Genes	List Total	Pop Hits	Pop Total	Fold Enrichment	Bonferroni	Benjamini	-Log10(Benjamini)	FDR
GOTERM_BP_DIRECT	GO:0002376	immune system process	71	0.0473889	2.75104e-20	APOBEC3, LY86, H2-D1, TLR2, C1QC, TLR7, TLR8, BTK, B2M, CFP, C1RA, TMEM173, SMPDL3B, CFH, CLEC4A2, CLEC4D, LBP, H2-K1, PIK3CG, DBNL, ARHGEF2, BST2, PIK3CD, H2-DMB1, SERPING1, CLEC4N, PRKCB, C1QA, C1QB, LAT2, H2-AA, SSC5D, CD300LB, CLEC5A, CD300LD, TNFAIP8L2, LST1, IFITM2, IFITM3, GSDMD, IL4RA, UNC93B1, IFI30, SRC, MIF, IRAK4, ALCAM, SQSTM1, PTK2B, PSTPIP1, NRROS, INPP5D, CSF1R, ZBP1, POLR3G, CARD…	956	383	18082	3.50629	1.1282e-16	1.1282e-16	15.9476	5.12613e-17
GOTERM_BP_DIRECT	GO:0006954	inflammatory response	63	0.0420493	8.45579e-18	AIF1, LY86, TLR2, NFKB2, TLR7, TLR8, TGFB1, SMPDL3B, ADAM8, TNIP1, PIK3CG, NFKBIZ, C5AR1, NCF1, C4B, RELB, PIK3CD, ACKR2, CD163, TNFRSF10B, CCR5, CCR2, PLA2G7, NPPB, PTAFR, C3AR1, CCL2, CYSLTR1, CCR1, CRLF2, GSDMD, CCL9, CCL8, PF4, FPR2, CCL5, CCL7, MIF, CCL6, SLC11A1, TNFRSF1A, TNFRSF1B, PSTPIP1, NRROS, THBS1, CSF1R, SPP1, HCK, SPHK1, TLR13, ANXA1, TRIL, ECM1, CCL12, CYBA, CYBB, P2RX7, STAB1, CL…	956	344	18082	3.46394	3.46772e-14	1.73386e-14	13.761	1.5756e-14
GOTERM_BP_DIRECT	GO:0045087	innate immune response	65	0.0433842	1.35331e-15	APOBEC3, ELF4, LY86, TLR2, NFKB2, FES, C1QC, TLR7, TLR8, BTK, B2M, CFP, C1RA, APP, TMEM173, SMPDL3B, CFH, CLEC4A2, CLEC4D, LBP, ARHGEF2, BST2, C4B, RELB, PIK3CD, SERPING1, CLEC4N, C1QA, C1QB, OAS1A, TREM2, SSC5D, CLEC5A, TNFAIP8L2, IFITM2, IFITM3, GSDMD, UNC93B1, SRC, MIF, IRAK4, PTK2B, PSTPIP1, NRROS, FCER1G, PTX3, CSF1R, TYROBP, ZBP1, POLR3G, CARD9, LGALS3, CFB, HCK, TLR13, ANXA1, TRIL, FCGR1, …	956	400	18082	3.07356	5.46363e-12	1.82121e-12	11.7396	2.4869e-12
GOTERM_BP_DIRECT	GO:0007155	cell adhesion	72	0.0480564	4.32613e-15	BMP10, CADM3, FERMT3, IGFBP7, POSTN, FES, CGREF1, APP, WISP2, CD44, CTGF, TGFBI, ZYX, CYR61, SPON1, CIB1, TYRO3, ICAM1, PDPN, MFGE8, CERCAM, NCAM1, TNFAIP6, SIGLEC1, HAS1, CD33, CX3CR1, RELN, VCAN, MFAP4, TNFRSF12A, TNC, PTK7, ITGB5, ITGB2, ITGB3, CD24A, SRC, ITGAM, SCARF2, ALCAM, ISLR, LGALS3BP, SORBS3, LPXN, GP1BB, PTK2B, COMP, COL6A2, PSTPIP1, COL6A1, EMB, GPNMB, COL8A1, THBS1, SELPLG, THBS3, …	956	485	18082	2.80789	1.77568e-11	4.43923e-12	11.3527	8.07132e-12
GOTERM_BP_DIRECT	GO:0006935	chemotaxis	30	0.0200235	2.11315e-12	C3AR1, CCL2, CYSLTR1, CCR1, CCL9, CCL8, PF4, FPR2, CCL5, FES, CCL7, CCL6, DOCK2, RAC2, CYR61, PIK3CG, C5AR1, PIK3CD, NCKAP1L, ACKR2, LSP1, CCL12, CCR5, CXCL16, CCR2, CX3CR1, AMOT, CMTM7, CMTM3, PTAFR	956	118	18082	4.8087	8.66623e-09	1.73325e-09	8.76114	3.93762e-09
GOTERM_BP_DIRECT	GO:0030335	positive regulation of cell migration	38	0.0253631	3.19817e-11	C3AR1, AIF1, PREX1, FERMT3, CCR1, EDN1, CPEB1, ITGB3, CCL5, MMP2, TGFB1, TGFB2, DAB2, PTK2B, PAK1, RHOD, THBS1, GPNMB, MYOC, CSF1R, CIB1, CYR61, FN1, IRS2, MYO1C, PDPN, SPHK1, PIK3CD, MYO1F, IGF1, MMP14, SNAI1, TNFAIP6, CORO1A, ITGA5, CXCL16, COL1A1, F2R	956	203	18082	3.54059	1.31157e-07	2.18595e-08	7.66036	5.95928e-08
GOTERM_BP_DIRECT	GO:0050729	positive regulation of inflammatory response	21	0.0140164	3.6308e-11	CCL2, PTGER4, GPSM3, CCL9, TLR2, CCL8, CTSS, IL33, CCL5, CCL7, IL17RA, CCL6, TNFRSF1A, CCL12, PLA2G4A, ACE, CCR5, CCR2, SERPINE1, ADAM8, TNIP1	956	63	18082	6.30474	1.48899e-07	2.12713e-08	7.67221	6.76542e-08
GOTERM_BP_DIRECT	GO:0042127	regulation of cell proliferation	38	0.0253631	8.72208e-10	BID, SAT1, APOBEC1, TNC, IL4RA, PF4, SOX9, FES, TGFB1, SRC, BTK, TGFB2, MIF, TNFRSF1A, TNFRSF1B, TNFRSF11A, PTK2B, SERPINE1, GNL3, CIB1, TXNIP, TRP53, CEBPA, SGK1, PRG4, HCK, TGFBR2, S100A11, ANXA1, IGF1, SPARC, JUNB, ATF5, PLA2G4A, TNFRSF10B, HIF1A, SFRP2, KCTD11	956	227	18082	3.16626	3.57692e-06	4.47116e-07	6.34958	1.62522e-06
GOTERM_BP_DIRECT	GO:0043065	positive regulation of apoptotic process	47	0.0313701	2.65638e-09	BID, TSPO, TNFRSF12A, TGFB3, OSGIN1, LPAR1, ANKRD1, MMP2, TGFB1, SRC, TGFB2, ACE, PRMT2, HMOX1, ALDH1A3, PTN, INPP5D, PHLDA3, CYR61, TXNIP, TRP53, KLF11, ANXA1, NR4A1, FRZB, PRKCD, DDIT3, P2RX7, PLA2G4A, HIF1A, IRF5, NUPR1, SFRP1, BCL2A1B, BBC3, SFRP2, BAX, MLLT11, CASP12, GADD45G, RASSF2, ID3, GADD45B, BIN1, GADD45A, NGF, DUSP6	956	335	18082	2.65364	1.08938e-05	1.21043e-06	5.91706	4.94975e-06
GOTERM_BP_DIRECT	GO:0045766	positive regulation of angiogenesis	26	0.0173537	3.51275e-09	C3AR1, CYSLTR1, ITGB2, ITGB3, CCL5, TNFRSF1A, PTGIS, PTK2B, HMOX1, SERPINE1, RRAS, RUNX1, THBS1, C5AR1, LGALS3, TGFBR2, SPHK1, ECM1, ANXA3, PRKCB, CYBB, HIF1A, SFRP2, CX3CR1, HSPB1, ADM2	956	121	18082	4.06421	1.44057e-05	1.44058e-06	5.84146	6.54546e-06
GOTERM_BP_DIRECT	GO:0030199	collagen fibril organization	15	0.0100117	5.22343e-09	LUM, COL3A1, COL5A2, COL5A1, TGFB2, ANXA2, COL14A1, SFRP2, PLOD3, COL1A2, FOXC2, COL1A1, LOX, ADAMTS2, DPT	956	39	18082	7.2747	2.14211e-05	1.94739e-06	5.71055	9.73304e-06
GOTERM_BP_DIRECT	GO:0030308	negative regulation of cell growth	26	0.0173537	7.09152e-09	RTN4, BMP10, ENPP1, OSGIN1, SESN2, TGFB1, TGFB2, DAB2, CGREF1, SERPINE2, BCL2, SOX17, SERTAD1, PTPRJ, TRP53, BST2, FRZB, SLIT3, INHBA, CDKN1A, CTH, SFRP1, BBC3, SFRP2, NPPB, NPPA	956	125	18082	3.93416	2.90819e-05	2.42352e-06	5.61555	1.32139e-05
GOTERM_BP_DIRECT	GO:0009612	response to mechanical stimulus	18	0.0120141	1.70529e-08	TXNIP, CCL2, ACTA1, TNC, COL3A1, TGFBR2, RCAN1, ASNS, POSTN, MMP14, PSPH, MMP2, SRC, JUNB, P2RX7, BTG2, PTK2B, THBS1	956	63	18082	5.40406	6.99317e-05	5.37953e-06	5.26926	3.17755e-05
GOTERM_BP_DIRECT	GO:0030593	neutrophil chemotaxis	18	0.0120141	7.44059e-08	CCL2, C5AR1, LGALS3, PREX1, CCL9, CCL8, NCKAP1L, ITGB2, CCL5, VAV1, CCL7, ITGAM, CCL6, TGFB2, FCGR3, CCL12, FCER1G, SPP1	956	69	18082	4.93415	0.000305092	2.17954e-05	4.66164	0.000138644
GOTERM_BP_DIRECT	GO:0042060	wound healing	21	0.0140164	7.6458e-08	TRP53, NOG, TNC, COL3A1, TGFBR2, PTK7, TGFB3, FCGR4, SPARC, MMP12, TGFB1, TIMP1, TGFB2, CORO1B, SLC11A1, SERPINE1, TGFA, PAK1, LOX, COL1A1, FN1	956	94	18082	4.22552	0.000313505	2.09034e-05	4.67978	0.000142467
GOTERM_BP_DIRECT	GO:0042493	response to drug	44	0.0293678	9.12656e-08	TSPO, APOBEC1, TIMP2, MDK, MMP2, SRC, TGFB1, B2M, TGFB2, FOS, SLC1A3, APOD, PTK2B, BCL2, PTN, TGFA, LOX, THBS1, TXNIP, TRP53, ICAM1, HSP90AA1, CARD9, TGFBR2, FZD1, ANXA1, NCKAP1L, JUNB, POR, PRKCB, NCAM1, INHBA, CYBA, CDKN1A, P2RX7, CYBB, SFRP1, SFRP2, TGIF1, NPPB, COL1A1, AACS, NNMT, DUSP6	956	339	18082	2.45494	0.00037421	2.33923e-05	4.63093	0.000170059
GOTERM_BP_DIRECT	GO:0001503	ossification	21	0.0140164	1.10643e-07	SBNO2, FSTL3, MGP, LRRC17, GPM6B, SPARC, MMP14, SOX9, OSTN, ECM1, COL5A2, TNFRSF11A, CTGF, BCL2, RASSF2, PTN, FOXC2, STC1, TMEM119, RUNX1, SPP1	956	96	18082	4.13749	0.000453644	2.66907e-05	4.57364	0.000206166
GOTERM_BP_DIRECT	GO:0006955	immune response	38	0.0253631	1.22471e-07	C7, LST1, CCL2, ENPP1, CCR1, CCL9, TLR2, H2-D1, CCL8, PF4, CCL5, TLR7, CD24A, CCL7, CCL6, B2M, TNFRSF1A, TNFRSF1B, TNFRSF11A, NRROS, THBS1, H2-K1, FYB, PRG4, H2-DMB1, COLEC12, CTSS, WAS, VAV1, CCL12, TNFRSF10B, FCGR2B, CCR5, IRF8, CCR2, H2-AA, MAP3K14, LCP2	956	272	18082	2.64243	0.000502127	2.79026e-05	4.55436	0.000228205
GOTERM_BP_DIRECT	GO:0008360	regulation of cell shape	25	0.0166862	2.64145e-07	CCL2, LST1, HEXB, CDC42SE1, LPAR1, FES, RHOU, CCL7, ANXA7, PTK2B, PLEKHO1, PTN, MSN, ARHGDIA, FN1, CSF1R, ICAM1, PDPN, HCK, ANXA1, GAS7, S100A13, CCL12, CORO1A, EPS8	956	139	18082	3.40184	0.00108267	5.70119e-05	4.24403	0.000492191
GOTERM_BP_DIRECT	GO:0001666	response to hypoxia	30	0.0200235	3.09088e-07	FOSL2, CCL2, EDN1, TGFB3, TLR2, POSTN, MMP2, CD24A, TGFB1, TGFB2, LONP1, PTGIS, PRMT2, PTK2B, HMOX1, CYGB, PAK1, ANGPTL4, PLAT, EGR1, TGFBR2, TACC3, MMP14, SOD3, PRKCB, CYBA, HIF1A, UCP2, NPPB, NPPA	956	192	18082	2.95535	0.00126677	6.33765e-05	4.19807	0.000575936
GOTERM_BP_DIRECT	GO:0007229	integrin-mediated signaling pathway	20	0.013349	3.16353e-07	EIF6, PLEK, FERMT3, COL3A1, ITGB5, ITGB2, ITGB3, VAV1, SRC, ITGAM, GAB2, RCC2, CTGF, PTK2B, ITGA5, FCER1G, ZYX, ADAM8, TYROBP, CIB1	956	93	18082	4.06758	0.00129652	6.17773e-05	4.20917	0.000589473
GOTERM_BP_DIRECT	GO:0006898	receptor-mediated endocytosis	16	0.0106792	3.53287e-07	MRC1, DBNL, FTL1, MSR1, IFITM3, TGFBR2, FCGR1, DAB2, PICALM, LRP1, FCGR2B, APOE, CD300A, CXCL16, CAP1, CD14	956	60	18082	5.04379	0.00144778	6.58537e-05	4.18142	0.000658292
GOTERM_BP_DIRECT	GO:0010628	positive regulation of gene expression	47	0.0313701	5.49993e-07	BMP10, NOG, TNC, VIM, TGFB3, TLR2, PF4, ITGB3, IL33, CCL5, SOX9, SRC, TGFB1, TGFB2, SEC16B, SLC11A1, TNFRSF1A, CD44, CTGF, SERPINE1, MSN, SOX17, FN1, EGR1, TRP53, MAF, PID1, PTGER4, IKZF1, ACTA1, RELB, PIK3CD, LMNA, PARK2, GAS6, PLAUR, INHBA, ATF4, P2RX7, ATF3, HIF1A, ARRB2, ID2, CCR5, ADM2, PPP1R15A, NGF	956	399	18082	2.22799	0.00225298	9.80613e-05	4.0085	0.00102482
GOTERM_BP_DIRECT	GO:0048661	positive regulation of smooth muscle cell proliferation	18	0.0120141	7.31311e-07	EGR1, C3AR1, AIF1, TGFBR2, EDN1, IGF1, ITGB3, NR4A3, CCL5, IRAK4, CYBA, HIF1A, ID2, HMOX1, ABCC4, THBS1, MYC, PTAFR	956	80	18082	4.2557	0.00299462	0.000124955	3.90325	0.00136268
GOTERM_BP_DIRECT	GO:0071356	cellular response to tumor necrosis factor	21	0.0140164	1.11412e-06	CEBPA, PID1, ICAM1, CCL2, EDN1, CCL9, CCL8, POSTN, ANKRD1, CCL5, PCK2, CCL7, CCL6, CCL12, CYBA, SFRP1, COL1A1, THBS1, DBN1, GBA, CIB1	956	110	18082	3.6109	0.00455859	0.000182744	3.73816	0.00207597
GOTERM_BP_DIRECT	GO:0032496	response to lipopolysaccharide	29	0.019356	1.71491e-06	LITAF, EDN1, TLR2, ACP5, PF4, NFKB2, TRIB1, TNFRSF1A, FOS, SLC11A1, ACE, TNFRSF1B, TNFRSF11A, NLRC3, IL10RA, LBP, LOXL1, C5AR1, PTGER4, NCF2, SPARC, PCK2, JUNB, P2RX7, TNFRSF10B, PLCG2, NPPB, PTAFR, F2R	956	197	18082	2.78433	0.00700818	0.000270458	3.5679	0.00319542
GOTERM_BP_DIRECT	GO:0007159	leukocyte cell-cell adhesion	10	0.0066745	1.96065e-06	ICAM1, PTPRC, ITGA5, FERMT3, ITGB2, MSN, CCL5, CD24A, TNIP1, ITGAM	956	24	18082	7.88093	0.00800838	0.000297756	3.52614	0.00365329
GOTERM_BP_DIRECT	GO:0006909	phagocytosis	14	0.0093443	2.12909e-06	HCK, MYO7A, PLD4, MYO1G, ANXA1, CDC42SE1, ITGB2, VAV1, ANXA3, GAS6, SLC11A1, CORO1A, IRF8, CD302	956	52	18082	5.09229	0.00869341	0.000311788	3.50614	0.00396715
GOTERM_BP_DIRECT	GO:0010976	positive regulation of neuron projection development	23	0.0153513	3.27781e-06	EEF1A1, SCN1B, ENC1, SPHK1, PTK7, DPYSL3, CPEB1, ANKRD1, FES, CD24A, SERPINE2, SERPINF1, PTK2B, NME1, GRN, AVIL, HSPB1, PTN, RELN, ADAMTS1, DBN1, DYNLT1B, NGF	956	138	18082	3.15237	0.0133524	0.000463421	3.33402	0.00610751
GOTERM_BP_DIRECT	GO:0001525	angiogenesis	32	0.0213584	3.5169e-06	RTN4, SAT1, CCL2, TNFRSF12A, MMP2, ANGPTL6, ARHGAP22, UNC5B, PTK2B, CTGF, HMOX1, TGFBI, SERPINE1, TGFA, SOX17, ADAM8, COL8A1, ANGPTL4, CIB1, FN1, PIK3CG, MMP19, CCDC80, MFGE8, MMP14, ECM1, ANXA2, CCL12, HIF1A, SRPX2, CCR2, ADM2	956	239	18082	2.53245	0.0143193	0.000480646	3.31817	0.006553
GOTERM_BP_DIRECT	GO:0007249	I-kappaB kinase/NF-kappaB signaling	11	0.00734195	3.58385e-06	TIFAB, NLRC3, CARD9, RELB, RIPK3, TIFA, BCL3, NFKB2, MAP3K14, TLR8, BTK	956	32	18082	6.50177	0.0145899	0.000473997	3.32422	0.00667773
GOTERM_BP_DIRECT	GO:0071347	cellular response to interleukin-1	17	0.0113466	3.59277e-06	ICAM1, CCL2, EDN1, CCL9, CCL8, ANKRD1, CCL5, SOX9, CCL7, CCL6, CCL12, HIF1A, PTGIS, SFRP1, SERPINE1, MYC, FN1	956	80	18082	4.01927	0.014626	0.000460331	3.33693	0.00669435
GOTERM_BP_DIRECT	GO:0014070	response to organic cyclic compound	17	0.0113466	3.59277e-06	ICAM1, NCF2, LUM, ACACA, EPHX1, MMP14, ANXA7, CTSL, P2RX7, TNFRSF10B, SFRP1, BTG2, VKORC1, NPPB, ABCC4, AACS, DUSP6	956	80	18082	4.01927	0.014626	0.000460331	3.33693	0.00669435
GOTERM_BP_DIRECT	GO:0043524	negative regulation of neuron apoptotic process	25	0.0166862	3.59321e-06	CCL2, LGMN, CRLF1, TGFB3, MDK, UNC5B, PTK2B, APOE, BCL2, HMOX1, MT1, ADAM8, TYRO3, C5AR1, AARS, PARK2, NR4A3, CCL12, CORO1A, HIF1A, LRP1, BTG2, BAX, NGF, F2R	956	160	18082	2.95535	0.0146277	0.000446439	3.35024	0.00669517
GOTERM_BP_DIRECT	GO:0034097	response to cytokine	17	0.0113466	4.26039e-06	TRP53, OSMR, COL3A1, RELB, ACP5, NFKB2, SPARC, CCL5, TIMP2, JUNB, TIMP1, FOS, SERPINA3N, CORO1A, TNFRSF11A, CXCL16, BCL2	956	81	18082	3.96965	0.0173201	0.000513747	3.28925	0.00793826
GOTERM_BP_DIRECT	GO:0050731	positive regulation of peptidyl-tyrosine phosphorylation	19	0.0126815	5.09834e-06	TRP53, ICAM1, ARHGEF2, FGFR3, HCLS1, IGF1, ITGB3, CD24A, SRC, TGFB1, MIF, ARRB2, CD44, PTK2B, ITGA5, TGFA, RELN, TREM2, THBS4	956	101	18082	3.55812	0.0206913	0.000597203	3.22388	0.00949952
GOTERM_BP_DIRECT	GO:0006915	apoptotic process	57	0.0380446	5.67838e-06	ZFP385B, GDF6, BTK, GPX1, APP, DAB2, TMEM173, DYNLL1, UNC5B, HMOX1, PAK1, DAP, CIB1, SGPL1, SGK1, C5AR1, CHAC1, NCF1, RHBDD1, PRKCD, DNASE2A, DDIT3, PRKCB, TNFRSF10B, GADD45G, MFSD10, GADD45B, PPP1R15A, NEK6, BID, FGFR3, LITAF, TNFRSF12A, GPR65, STK17B, TRIB3, TNFRSF1A, SQSTM1, BCL2, COMP, SHISA5, ERO1L, INPP5D, PHLDA3, TRP53, KLF11, TGFBR2, NR4A1, LSP1, PRELID1, RASSF5, BBC3, SFRP2, BAX, CASP12,…	956	570	18082	1.89142	0.023018	0.000646654	3.18933	0.0105802
GOTERM_BP_DIRECT	GO:0007015	actin filament organization	17	0.0113466	5.93789e-06	ENAH, ARHGEF2, ACTN1, TMSB10, SIRPA, WAS, TRF, SORBS3, CORO1A, RND1, RAC2, PTK2B, BCL2, CFL1, AVIL, DBN1, AKAP2	956	83	18082	3.874	0.0240573	0.000657929	3.18182	0.0110637
GOTERM_BP_DIRECT	GO:0097191	extrinsic apoptotic signaling pathway	12	0.0080094	6.16478e-06	BID, INHBA, TNFRSF1B, P2RX7, KRT18, TNFRSF10B, TNFRSF12A, BAX, MLLT11, IL33, TGFB1, TGFB2	956	41	18082	5.53587	0.0249649	0.00066509	3.17712	0.0114865
GOTERM_BP_DIRECT	GO:0008285	negative regulation of cell proliferation	43	0.0287003	6.49179e-06	FGFR3, IFITM3, TGFB3, TLR2, CPEB1, SKAP2, SOX9, TIMP2, TGFB1, SLFN2, TGFB2, WISP2, SERPINE2, PTK2B, HMOX1, BCL2, INPP5D, RUNX1, CSF1R, CIB1, DPT, CEBPA, TRP53, PTPRJ, TGFBR2, KLF11, IGF1, FRZB, SLIT3, IFIT3, ATF5, INHBA, RASSF5, CDKN1A, CD37, CTH, SFRP1, BTG2, SFRP2, BAX, TGIF1, PMP22, F2R	956	384	18082	2.118	0.0262717	0.000682406	3.16596	0.0120957
GOTERM_BP_DIRECT	GO:0070374	positive regulation of ERK1 and ERK2 cascade	27	0.0180211	6.62356e-06	CCL2, FGFR3, CCR1, TLR2, CCL9, CCL8, ITGB3, CCL5, SRC, TGFB1, CCL7, MIF, CCL6, GLIPR2, CD44, PTK2B, CTGF, GPNMB, CSF1R, CIB1, ICAM1, C5AR1, GAS6, CCL12, ARRB2, TREM2, F2R	956	188	18082	2.7164	0.0267977	0.000678853	3.16822	0.0123412
GOTERM_BP_DIRECT	GO:0071456	cellular response to hypoxia	19	0.0126815	6.79004e-06	TRP53, ICAM1, EDN1, LMNA, ANKRD1, CPEB1, SRC, EIF4EBP1, HIF1A, PTGIS, SFRP1, HMOX1, FNDC1, BCL2, PTN, STC1, ERO1L, ADAM8, CCNA2	956	103	18082	3.48903	0.0274619	0.000678941	3.16817	0.0126514
GOTERM_BP_DIRECT	GO:0007179	transforming growth factor beta receptor signaling pathway	16	0.0106792	7.20435e-06	TRP53, CCL2, LTBP3, COL3A1, TGFBR2, CLDN5, TGFB3, ITGB5, SRC, TGFB1, TGFB2, FOS, ARRB2, COL1A2, ZYX, HPGD	956	75	18082	4.03503	0.0291129	0.000703208	3.15292	0.0134233
GOTERM_BP_DIRECT	GO:0043066	negative regulation of apoptotic process	56	0.0373772	9.38773e-06	AIF1, TGFB2, GPX1, DAB2, CD44, TGFA, MICAL1, FAM129B, CYR61, CIB1, SGK1, SOCS3, RHBDD1, POR, PLAUR, CTH, KRT18, HIF1A, BTG2, CCND2, CLEC5A, ASNS, SOX9, SRC, TIMP1, MIF, TNFRSF1A, PTK2B, BCL2, COMP, BCL3, THBS1, CSF1R, ANGPTL4, SPP1, FN1, TRP53, LGALS3, HCK, SPHK1, IL1RN, NCKAP1L, IGF1, NR4A3, GAS6, PLAC8, IFIT3, ATF5, PRELID1, CDKN1A, RPS6KA1, SFRP1, BCL2A1B, PLK2, UCP2, GRK5	956	566	18082	1.87137	0.0377676	0.000894931	3.04821	0.0174911
GOTERM_BP_DIRECT	GO:0070059	intrinsic apoptotic signaling pathway in response to endoplasmic reticulum stress	11	0.00734195	1.16431e-05	TRP53, ATF4, TNFRSF10B, CHAC1, BBC3, BAX, BCL2, CASP12, TRIB3, ERO1L, DDIT3	956	36	18082	5.77935	0.0466267	0.00108461	2.96473	0.0216929
GOTERM_BP_DIRECT	GO:0001501	skeletal system development	19	0.0126815	1.17584e-05	SH3PXD2B, NOG, LGALS3, LTBP3, HEXA, COL3A1, EDN1, HEXB, SOX9, COL5A2, TGFB1, TGFB2, RASSF2, COL1A2, FOXC2, VCAN, COL1A1, RUNX1, SERP1	956	107	18082	3.3586	0.0470774	0.00107102	2.9702	0.0219077
GOTERM_BP_DIRECT	GO:0007568	aging	25	0.0166862	1.40572e-05	TSPO, CCL2, LITAF, COL3A1, TGFBR2, TGFB3, ITGB2, SERPING1, NFKB2, TIMP2, TGFB1, TIMP1, NCAM1, GSS, FOS, TNFRSF1B, LONP1, LRP1, SERPINF1, APOD, CTGF, UCP2, APOE, IFI27L2A, CTSC	956	173	18082	2.73327	0.0560187	0.00125245	2.90224	0.0261901
GOTERM_BP_DIRECT	GO:0036120	cellular response to platelet-derived growth factor stimulus	9	0.00600705	1.41592e-05	CORO1B, CCL2, HAS1, PTN, ITGB3, MYC, CCNA2, SRC, IQGAP1	956	23	18082	7.40122	0.0564135	0.00123471	2.90843	0.0263801
GOTERM_BP_DIRECT	GO:0070527	platelet aggregation	11	0.00734195	1.96651e-05	ACTG1, RAP2B, P2RY12, ACTB, TYRO3, PTPN6, PLEK, FERMT3, HSPB1, ITGB3, CLIC1	956	38	18082	5.47517	0.077481	0.00167874	2.77502	0.0366365
GOTERM_BP_DIRECT	GO:0014911	positive regulation of smooth muscle cell migration	11	0.00734195	2.52034e-05	EGR1, P2RY6, PTGER4, BCL2, IGF1, POSTN, ITGB3, CCL5, MYC, SRC, MIF	956	39	18082	5.33478	0.098198	0.00210717	2.6763	0.0469521
GOTERM_BP_DIRECT	GO:0042535	positive regulation of tumor necrosis factor biosynthetic process	7	0.00467215	2.66081e-05	CYBB, CCR2, TLR2, HSPB1, LBP, THBS1, FCGR3	956	13	18082	10.1846	0.103378	0.00218005	2.66153	0.0495684
GOTERM_BP_DIRECT	GO:0048146	positive regulation of fibroblast proliferation	14	0.0093443	2.90993e-05	FOSL2, SPHK1, IGF1, ITGB3, GAS6, TGFB1, MIF, ANXA2, CDKN1A, SERPINE1, TGIF1, MYC, CCNA2, FN1	956	65	18082	4.07383	0.112492	0.00233722	2.6313	0.054208
GOTERM_BP_DIRECT	GO:0048839	inner ear development	14	0.0093443	3.45059e-05	H2-K1, CEBPA, MAF, C1QB, FGFR3, CEBPD, IGFBP7, MYO7A, TGFB3, IGF1, SPARC, TGFB1, IFI204, TGFB2	956	66	18082	4.01211	0.131955	0.00271767	2.5658	0.0642768
GOTERM_BP_DIRECT	GO:0042590	antigen processing and presentation of exogenous peptide antigen via MHC class I	5	0.00333725	3.70456e-05	H2-K1, IFI30, FCER1G, FCGR1, FCGR3	956	5	18082	18.9142	0.140949	0.00286244	2.54326	0.0690062
GOTERM_BP_DIRECT	GO:0008283	cell proliferation	28	0.0186886	3.98746e-05	UCHL1, BOP1, TGFB1, SRC, MIF, GPX1, ANXA7, TNFRSF1B, PICALM, BCL2, TGFBI, MYC, CSF1R, GNL3, POLR3G, PTPN6, IRS2, NCF1, CFB, PDPN, IGF1, TACC3, LRP1, BAX, FOXC2, PELO, TXNRD1, MVP	956	220	18082	2.40727	0.150858	0.00302373	2.51946	0.074274
GOTERM_BP_DIRECT	GO:0009611	response to wounding	13	0.00867685	4.11992e-05	CCL2, MDK, TGFB1, TGFB2, GPX1, SLC1A3, SERPINE2, GRIN2C, BAX, ID3, MYC, LCP1, F2R	956	58	18082	4.2394	0.155458	0.00306731	2.51324	0.0767403
GOTERM_BP_DIRECT	GO:0051279	regulation of release of sequestered calcium ion into cytosol	7	0.00467215	4.44829e-05	CYBA, PTPN6, CORO1A, PTK2B, UBASH3B, ITGB3, NGF	956	14	18082	9.45711	0.166756	0.00325235	2.4878	0.0828543
GOTERM_BP_DIRECT	GO:0090026	positive regulation of monocyte chemotaxis	7	0.00467215	4.44829e-05	CCL2, AIF1, CCR1, CCR2, SERPINE1, PLA2G7, CCL5	956	14	18082	9.45711	0.166756	0.00325235	2.4878	0.0828543
GOTERM_BP_DIRECT	GO:0050715	positive regulation of cytokine secretion	10	0.0066745	4.87734e-05	P2RX7, PANX1, PTGER4, TLR2, CLEC5A, SRC, CLEC4N, CD14, SCAMP5, MIF	956	34	18082	5.56301	0.181289	0.00350305	2.45555	0.0908425
GOTERM_BP_DIRECT	GO:0010332	response to gamma radiation	10	0.0066745	4.87734e-05	TRP53, GPX1, PTPRC, APOBEC1, CCL2, BAX, BCL2, MYC, PNP, CCL7	956	34	18082	5.56301	0.181289	0.00350305	2.45555	0.0908425
GOTERM_BP_DIRECT	GO:0032760	positive regulation of tumor necrosis factor production	13	0.00867685	4.9261e-05	CYBA, TNFRSF1A, ARHGEF2, CCL2, CARD9, CCR5, TLR2, FCER1G, PF4, LBP, SASH3, PTAFR, CD14	956	59	18082	4.16754	0.182925	0.00347712	2.45878	0.0917504
GOTERM_BP_DIRECT	GO:0071560	cellular response to transforming growth factor beta stimulus	13	0.00867685	6.95493e-05	EDN1, POSTN, ANKRD1, SOX9, TGFB1, SRC, DAB2, SFRP1, CX3CR1, SERPINE1, COL1A1, RUNX1, DBN1	956	61	18082	4.0309	0.24816	0.00482277	2.3167	0.129515
GOTERM_BP_DIRECT	GO:2000249	regulation of actin cytoskeleton reorganization	7	0.00467215	7.08276e-05	CTSL, PTK2B, RHOD, TGFB1, ARHGDIA, CSF1R, ARHGDIB	956	15	18082	8.82664	0.252091	0.00482954	2.31609	0.131894
GOTERM_BP_DIRECT	GO:0033630	positive regulation of cell adhesion mediated by integrin	7	0.00467215	7.08276e-05	PTPN6, FOXC2, NCKAP1L, ITGB3, CD24A, TGFB2, CIB1	956	15	18082	8.82664	0.252091	0.00482954	2.31609	0.131894
GOTERM_BP_DIRECT	GO:0051726	regulation of cell cycle	18	0.0120141	7.89561e-05	TRP53, PTPRC, SGK1, BOP1, CLIC1, TACC3, SRC, JUNB, ATF5, CDKN1A, CCND2, BCL2, BAX, GADD45G, GRK5, ID3, GADD45B, GADD45A	956	112	18082	3.03979	0.276614	0.00529432	2.27619	0.14702
GOTERM_BP_DIRECT	GO:0043200	response to amino acid	10	0.0066745	7.95882e-05	GSS, TRP53, ICAM1, SLC1A3, CCL2, CTGF, EDN1, CFL1, AARS, ASNS	956	36	18082	5.25395	0.278487	0.00525075	2.27978	0.148196
GOTERM_BP_DIRECT	GO:0006418	tRNA aminoacylation for protein translation	10	0.0066745	7.95882e-05	IARS, YARS, CARS, NARS, F13A1, SARS, GARS, LARS, EPRS, VARS	956	36	18082	5.25395	0.278487	0.00525075	2.27978	0.148196
GOTERM_BP_DIRECT	GO:0019221	cytokine-mediated signaling pathway	21	0.0140164	8.53551e-05	ASPN, CEBPA, PTPN6, CCL2, SOCS3, CSF2RB2, IL1RN, PF4, NUMBL, IRAK4, PIRB, TNFRSF1A, CCL12, BGN, IRF5, CD44, CCR2, CX3CR1, CSF2RB, IL3RA, CSF1R	956	146	18082	2.72054	0.295352	0.00554104	2.25641	0.158926
GOTERM_BP_DIRECT	GO:0030198	extracellular matrix organization	18	0.0120141	9.89273e-05	LGALS3, ADAMTSL2, ELN, CCDC80, POSTN, NFKB2, SOX9, TGFB2, EMILIN1, FBLN1, APP, CRISPLD2, COMP, TGFBI, BCL3, ERO1L, CYR61, FN1	956	114	18082	2.98646	0.333504	0.00631934	2.19933	0.184175
GOTERM_BP_DIRECT	GO:0050830	defense response to Gram-positive bacterium	16	0.0106792	0.00010158	LYZ2, CARD9, C5AR1, IL27RA, NCF1, HCK, GSDMD, TLR2, MYO1F, ACP5, RPL39, B2M, APP, P2RX7, LBP, SSC5D	956	93	18082	3.25406	0.340716	0.00638875	2.19458	0.189109
GOTERM_BP_DIRECT	GO:0001934	positive regulation of protein phosphorylation	24	0.0160188	0.000109703	PTGER4, AIF1, SPHK1, FZD1, SOX9, TGFB1, GAS6, MIF, PLAUR, ANXA2, DAB2, P2RX7, ARRB2, CTGF, SQSTM1, CCND2, FNDC1, PAK1, GPNMB, FAM129A, CSF1R, CIB1, NGF, CYR61	956	184	18082	2.46707	0.36232	0.00679377	2.16789	0.204218
GOTERM_BP_DIRECT	GO:0043123	positive regulation of I-kappaB kinase/NF-kappaB signaling	21	0.0140164	0.000113621	S100A4, CARD9, LITAF, BST2, EDA2R, PARK2, LPAR1, ECM1, CLEC4N, S100A13, PRKCB, IRAK4, TNFRSF1A, CTH, PLK2, HMOX1, SHISA5, RHOC, MAP3K14, NEK6, F2R	956	149	18082	2.66576	0.372485	0.00693091	2.15921	0.211503
GOTERM_BP_DIRECT	GO:0009615	response to virus	15	0.0100117	0.000119453	ODC1, BST2, IFITM2, IFITM3, TLR13, CCL5, SRC, TLR8, IFIT3, NPC2, IFI27L2A, CFL1, BCL3, HSPB1, OAS1A	956	84	18082	3.37754	0.387316	0.0071786	2.14396	0.222347
GOTERM_BP_DIRECT	GO:0032570	response to progesterone	9	0.00600705	0.000121496	TXNIP, FOS, TSPO, CCL2, TGFB3, TLR2, PTN, TGFB1, TGFB2	956	30	18082	5.67427	0.39243	0.00719554	2.14294	0.226147
GOTERM_BP_DIRECT	GO:0044344	cellular response to fibroblast growth factor stimulus	9	0.00600705	0.000121496	CCL2, SFRP1, CD44, NR4A1, POSTN, COL1A1, CCL5, MYC, IQGAP1	956	30	18082	5.67427	0.39243	0.00719554	2.14294	0.226147
GOTERM_BP_DIRECT	GO:0043491	protein kinase B signaling	10	0.0066745	0.000125302	P2RY12, TYRO3, CCL12, CCL2, IGF1, CCL5, SESN2, SOX9, GAS6, TGFB1	956	38	18082	4.97743	0.40184	0.0073145	2.13582	0.233223
GOTERM_BP_DIRECT	GO:0030336	negative regulation of cell migration	17	0.0113466	0.000135734	RAP2B, PTPRJ, BMP10, NOG, BST2, IL1RN, DPYSL3, SFRP1, CCR5, SFRP2, BCL2, SERPINE1, CX3CR1, PTN, RRAS, STC1, ARHGDIA	956	106	18082	3.03341	0.426893	0.00780995	2.10735	0.252617
GOTERM_BP_DIRECT	GO:0071407	cellular response to organic cyclic compound	14	0.0093443	0.000137616	CEBPA, MSR1, RGS19, ANKRD1, CCL5, TGFB1, P2RY12, CCL12, CYBA, P2RY6, TMEM173, P2RX7, PAK1, ARHGDIA	956	75	18082	3.53066	0.4313	0.00780829	2.10744	0.256115
GOTERM_BP_DIRECT	GO:0042981	regulation of apoptotic process	25	0.0166862	0.000137857	BID, EGR1, TRP53, BMP10, SGK1, CARD9, GDF6, TGFB1, TGFB2, INHBA, TNFRSF1A, RASSF5, TNFRSF1B, PTGIS, TNFRSF10B, TNFRSF11A, SFRP2, NME1, BCL2, BAX, CASP12, RASSF2, BCL3, GDF15, MYC	956	199	18082	2.37616	0.431862	0.00771516	2.11266	0.256563
GOTERM_BP_DIRECT	GO:0045785	positive regulation of cell adhesion	12	0.0080094	0.000140531	PTPRJ, DAB2, CCL2, PTGER4, PREX1, RHOD, CCL5, CD63, ADAM8, VAV1, APBB1IP, SRC	956	56	18082	4.05305	0.43806	0.0077584	2.11023	0.261534
GOTERM_BP_DIRECT	GO:0031100	organ regeneration	12	0.0080094	0.000140531	ACE, CDKN1A, CCL2, C5AR1, TGFBR2, NR4A3, CCNA2, GAS6, ANXA3, TGFB1, LCP1, NNMT	956	56	18082	4.05305	0.43806	0.0077584	2.11023	0.261534
GOTERM_BP_DIRECT	GO:0008347	glial cell migration	6	0.0040047	0.000143814	MATN2, P2RY12, TSPO, CCL2, TGFB2, FN1	956	11	18082	10.3169	0.445575	0.00783348	2.10605	0.267636
GOTERM_BP_DIRECT	GO:2000379	positive regulation of reactive oxygen species metabolic process	9	0.00600705	0.000156233	PID1, TRP53, CDKN1A, TSPO, PTK2B, TGFBR2, RIPK3, THBS1, GADD45A	956	31	18082	5.49123	0.473108	0.00839561	2.07595	0.290714
GOTERM_BP_DIRECT	GO:0050679	positive regulation of epithelial cell proliferation	14	0.0093443	0.000158109	NOG, C5AR1, IGF1, NR4A3, CCL5, SOX9, TGFB1, FOXP2, SFRP1, NME1, CCND2, GRN, TGFA, MYC	956	76	18082	3.4842	0.477149	0.00838617	2.07644	0.294202
GOTERM_BP_DIRECT	GO:0034976	response to endoplasmic reticulum stress	14	0.0093443	0.000158109	TRIB3, PARK2, DDIT3, ATF4, SRPX, TNFRSF10B, BBC3, TXNDC5, ERO1L, FAM129A, THBS1, PPP1R15A, THBS4, SCAMP5	956	76	18082	3.4842	0.477149	0.00838617	2.07644	0.294202
GOTERM_BP_DIRECT	GO:0050766	positive regulation of phagocytosis	11	0.00734195	0.000168315	SLC11A1, CYBA, DOCK2, FCGR2B, FCER1G, MFGE8, PTX3, FCGR1, SIRPA, GAS6, FCGR3	956	48	18082	4.33451	0.498583	0.00881116	2.05497	0.313163
GOTERM_BP_DIRECT	GO:0030574	collagen catabolic process	8	0.0053396	0.000175679	CTSK, MRC2, MMP19, CTSB, CTSS, MMP14, ADAMTS2, MMP2	956	24	18082	6.30474	0.513502	0.00907906	2.04196	0.326843
GOTERM_BP_DIRECT	GO:0050728	negative regulation of inflammatory response	15	0.0100117	0.000175749	TNFAIP8L2, TYRO3, PTGER4, SOCS3, ACP5, CTLA2A, TNFAIP6, TNFRSF1A, TNFRSF1B, PTGIS, SMPDL3B, SERPINF1, CD44, APOE, AOAH	956	87	18082	3.26107	0.513642	0.00896966	2.04722	0.326974
GOTERM_BP_DIRECT	GO:0071260	cellular response to mechanical stimulus	14	0.0093443	0.000207063	PTGER4, ANKRD1, SOX9, TLR7, TGFB1, TLR8, TNFRSF1A, CYBA, NPPB, COL1A1, MAP3K14, GADD45A, NPPA, ARHGDIA	956	78	18082	3.39486	0.572265	0.0104298	1.98172	0.385125
GOTERM_BP_DIRECT	GO:0043408	regulation of MAPK cascade	12	0.0080094	0.000228554	INHBA, BMP10, TLR13, TGFB3, PIK3AP1, PAK1, TIMP2, GDF15, CD24A, MYOC, TGFB1, TGFB2	956	59	18082	3.84696	0.608358	0.0113667	1.94437	0.425017
GOTERM_BP_DIRECT	GO:1902042	negative regulation of extrinsic apoptotic signaling pathway via death domain receptors	8	0.0053396	0.000232947	GPX1, ICAM1, TNFRSF23, ITPRIP, SFRP2, HMOX1, SERPINE1, TMBIM1	956	25	18082	6.05255	0.615352	0.0114452	1.94138	0.43317
GOTERM_BP_DIRECT	GO:0008652	cellular amino acid biosynthetic process	8	0.0053396	0.000232947	PYCR1, CTH, ALDH18A1, PHGDH, ASNS, PSPH, ASL, PSAT1	956	25	18082	6.05255	0.615352	0.0114452	1.94138	0.43317
GOTERM_BP_DIRECT	GO:0045730	respiratory burst	5	0.00333725	0.000238008	SLC11A1, CYBA, CYBB, NCF1, CD24A	956	7	18082	13.5102	0.623256	0.011554	1.93727	0.442562
GOTERM_BP_DIRECT	GO:0048247	lymphocyte chemotaxis	9	0.00600705	0.000250309	CCL12, CCL2, CXCL16, CCL9, CCL8, CCL5, ADAM8, CCL7, CCL6	956	33	18082	5.15843	0.641793	0.0120055	1.92062	0.465383
GOTERM_BP_DIRECT	GO:0010811	positive regulation of cell-substrate adhesion	10	0.0066745	0.000283451	FBLN2, ITGA5, CCDC80, PTN, THBS1, COL8A1, DBN1, SPP1, CYR61, EMILIN1	956	42	18082	4.50339	0.687327	0.0134276	1.872	0.526848
GOTERM_BP_DIRECT	GO:0001649	osteoblast differentiation	17	0.0113466	0.000288993	NOG, TNC, MRC2, IGF1, LRRC17, SNAI1, JUNB, IARS, SFRP1, COL6A1, VCAN, COL1A1, GPNMB, TMEM119, MYOC, SPP1, CYR61	956	113	18082	2.8455	0.694355	0.0135321	1.86864	0.537123
GOTERM_BP_DIRECT	GO:0001916	positive regulation of T cell mediated cytotoxicity	7	0.00467215	0.000319987	H2-K1, PTPRC, P2RX7, H2-M3, H2-D1, PNP, B2M	956	19	18082	6.9684	0.730847	0.0148038	1.82963	0.594566
GOTERM_BP_DIRECT	GO:0007264	small GTPase mediated signal transduction	27	0.0180211	0.000321011	RALGPS1, CDC42SE1, RHOU, ARL11, DOCK2, RAC2, HMOX1, ARHGAP1, RRAS, RHOC, RHOD, DOCK10, RHOG, RAP2B, RAB8B, RAB4B, GEM, VAV1, RASL11B, ARHGAP30, RAB32, RAB31, RND1, YWHAQ, RAB15, ARL8A, ARL4C	956	236	18082	2.16392	0.731976	0.0146852	1.83312	0.596464
GOTERM_BP_DIRECT	GO:0008284	positive regulation of cell proliferation	49	0.032705	0.000322619	NOG, OSMR, MARCKSL1, EDN1, TPD52, TGFB1, TGFB2, GAB2, CTGF, TGFA, PAK1, MYC, CIB1, NUDT16, IRS2, PTGER4, CHP2, HIF1A, CCND2, NGF, FGFR3, TNC, CRLF1, SOX9, TIMP1, RAC2, FOLR2, PTK2B, BCL2, PTN, THBS1, CSF1R, FN1, ODC1, PTPN6, LGALS3, HCK, HCLS1, SPHK1, IGF1, S100A13, PLAC8, PLA2G4A, ATF3, ID2, SFRP1, SFRP2, GRK5, F2R	956	542	18082	1.70996	0.733738	0.0145955	1.83578	0.599443
GOTERM_BP_DIRECT	GO:0016525	negative regulation of angiogenesis	13	0.00867685	0.000359665	CCL2, PF4, SPARC, ISM1, SERPINF1, STAB1, CX3CR1, CCR2, AMOT, PTN, ADAMTS1, THBS1, THBS4	956	72	18082	3.41507	0.771279	0.0160809	1.79369	0.668059
GOTERM_BP_DIRECT	GO:0045576	mast cell activation	6	0.0040047	0.000366586	CD48, FYB, FCGR2B, FCER1G, FCGR3, LCP2	956	13	18082	8.72964	0.777682	0.0162111	1.79019	0.680872
GOTERM_BP_DIRECT	GO:0051017	actin filament bundle assembly	9	0.00600705	0.00038631	CORO1B, DBNL, EPS8, AIF1, ACTN1, DPYSL3, RHOD, GAS7, LCP1	956	35	18082	4.86366	0.794963	0.016894	1.77227	0.717381
GOTERM_BP_DIRECT	GO:0035987	endodermal cell differentiation	8	0.0053396	0.000392286	INHBA, ITGA5, ITGB5, COL6A1, MMP14, COL8A1, MMP2, FN1	956	27	18082	5.60422	0.799929	0.0169722	1.77026	0.728442
GOTERM_BP_DIRECT	GO:0051496	positive regulation of stress fiber assembly	10	0.0066745	0.000409903	PFN1, SORBS3, CTGF, LIMK1, TGFB3, GPR65, S100A10, PAK1, LPAR1, MYOC	956	44	18082	4.29869	0.813879	0.0175428	1.7559	0.761035
GOTERM_BP_DIRECT	GO:0007596	blood coagulation	14	0.0093443	0.000438815	PTPRJ, MAFF, F13A1, HPS1, SERPING1, MAFK, MMRN1, GAS6, P2RY12, SERPINE2, PROCR, GP1BB, VKORC1, F2R	956	84	18082	3.15237	0.834697	0.018575	1.73107	0.814506
GOTERM_BP_DIRECT	GO:0040007	growth	9	0.00600705	0.000473945	INHBA, BMP10, GDF6, BCL2, TGFB3, SEPP1, TGFB1, TGFB2, FOXP2	956	36	18082	4.72856	0.856885	0.0198428	1.7024	0.879441
GOTERM_BP_DIRECT	GO:0016477	cell migration	23	0.0153513	0.000490744	PTK7, ARPC5, ITGB3, MMP14, CD63, SIRPA, MMP2, SNAI1, CD24A, MDK, SRC, COL5A1, TGFB1, TGFB2, CORO1B, CORO1A, CD44, GAB2, CTGF, PSTPIP1, RELN, THBS1, LCP1	956	191	18082	2.27763	0.866417	0.0203317	1.69183	0.910479
GOTERM_BP_DIRECT	GO:0051881	regulation of mitochondrial membrane potential	8	0.0053396	0.000499419	PID1, PYCR1, PRELID1, UCP2, BAX, BCL2, CLIC1, PARK2	956	28	18082	5.40406	0.871088	0.0204806	1.68866	0.926502
GOTERM_BP_DIRECT	GO:0070098	chemokine-mediated signaling pathway	11	0.00734195	0.000538549	CCL12, CCL2, PTK2B, CCR1, CCR2, CCL9, CCL8, PF4, CCL5, CCL7, CCL6	956	55	18082	3.78285	0.89021	0.0218496	1.66056	0.998751
GOTERM_BP_DIRECT	GO:0019886	antigen processing and presentation of exogenous peptide antigen via MHC class II	6	0.0040047	0.000545532	FCGR2B, UNC93B1, IFI30, H2-DMB1, FCER1G, H2-AA	956	14	18082	8.1061	0.893311	0.0219132	1.6593	1.01164
GOTERM_BP_DIRECT	GO:0001845	phagolysosome assembly	4	0.0026698	0.000564336	CORO1A, P2RX7, SRPX, MYO7A	956	4	18082	18.9142	0.901233	0.0224404	1.64897	1.04634
GOTERM_BP_DIRECT	GO:0001805	positive regulation of type III hypersensitivity	4	0.0026698	0.000564336	FCER1G, FCGR1, FCGR3, BTK	956	4	18082	18.9142	0.901233	0.0224404	1.64897	1.04634
GOTERM_BP_DIRECT	GO:0030279	negative regulation of ossification	7	0.00467215	0.000584407	HIF1A, SFRP1, ENPP1, PTK2B, BCL2, SOX9, TGFB1	956	21	18082	6.30474	0.909042	0.0230065	1.63815	1.08336
GOTERM_BP_DIRECT	GO:0032869	cellular response to insulin stimulus	14	0.0093443	0.000693162	MYO5A, IRS2, RAB31, SGK1, APOBEC1, CCL2, ENPP1, UCP2, TRIB3, PAK1, CPEB1, MYC, SRC, APRT	956	88	18082	3.00908	0.941787	0.0269723	1.56908	1.28373
GOTERM_BP_DIRECT	GO:0072593	reactive oxygen species metabolic process	9	0.00600705	0.000697483	CYBA, P2RX7, CTGF, BCL2, PREX1, ATPIF1, SESN2, VAV1, CYR61	956	38	18082	4.47969	0.94281	0.0268832	1.57052	1.29169
GOTERM_BP_DIRECT	GO:0048873	homeostasis of number of cells within a tissue	9	0.00600705	0.000697483	CORO1A, P2RX7, COL14A1, BAX, BCL2, CCR2, SOX9, SASH3, F2R	956	38	18082	4.47969	0.94281	0.0268832	1.57052	1.29169
GOTERM_BP_DIRECT	GO:0043154	negative regulation of cysteine-type endopeptidase activity involved in apoptotic process	12	0.0080094	0.000714164	GPX1, RPS6KA1, ARRB2, CD44, SFRP2, IGF1, NR4A1, MICAL1, THBS1, SRC, GAS6, POR	956	67	18082	3.38762	0.946594	0.0272614	1.56445	1.32239
GOTERM_BP_DIRECT	GO:0045671	negative regulation of osteoclast differentiation	7	0.00467215	0.00076794	SFRP1, MAFB, UBASH3B, FSTL3, CLEC2D, LRRC17, INPP5D	956	22	18082	6.01816	0.957171	0.029015	1.53738	1.42129
GOTERM_BP_DIRECT	GO:0016064	immunoglobulin mediated immune response	7	0.00467215	0.00076794	FCGR2B, C4B, IRF7, IL4RA, FCER1G, INPP5D, PRKCD	956	22	18082	6.01816	0.957171	0.029015	1.53738	1.42129
GOTERM_BP_DIRECT	GO:0006693	prostaglandin metabolic process	6	0.0040047	0.000782885	TNFRSF1A, TBXAS1, PTGIS, PDPN, HPGD, HPGDS	956	15	18082	7.56569	0.959719	0.0293016	1.53311	1.44876
GOTERM_BP_DIRECT	GO:0030502	negative regulation of bone mineralization	6	0.0040047	0.000782885	HIF1A, PTK2B, LTBP3, CCR1, SOX9, ECM1	956	15	18082	7.56569	0.959719	0.0293016	1.53311	1.44876
GOTERM_BP_DIRECT	GO:0071346	cellular response to interferon-gamma	12	0.0080094	0.000812049	MRC1, CCL12, CCL2, AIF1, EDN1, CCL9, CCL8, EPRS, CCL5, MYC, CCL7, CCL6	956	68	18082	3.3378	0.964263	0.0301024	1.5214	1.50234
GOTERM_BP_DIRECT	GO:0010629	negative regulation of gene expression	28	0.0186886	0.00084939	NOG, FGFR3, AIF1, CCR1, SOX9, TGFB1, TGFB2, MIF, TNFRSF1A, ANXA7, ACE, PICALM, CTGF, SERPINE1, MYC, GBA, TRP53, IGF1, PARK2, SLIT3, CDKN1A, SFRP1, ID2, SERPINF1, NME1, SFRP2, TGIF1, ID3	956	265	18082	1.99848	0.969341	0.0311837	1.50607	1.57091
GOTERM_BP_DIRECT	GO:0016049	cell growth	10	0.0066745	0.000937719	NUPR1, ACTA1, BCL2, EDN1, TGFB3, ITGB3, EMP3, TGFB1, EMP1, TGFB2	956	49	18082	3.86005	0.978665	0.0340674	1.46766	1.73292
GOTERM_BP_DIRECT	GO:0042771	intrinsic apoptotic signaling pathway in response to DNA damage by p53 class mediator	8	0.0053396	0.00096574	TRP53, CDKN1A, NUPR1, BBC3, SHISA5, BCL3, PHLDA3, IFI204	956	31	18082	4.88109	0.980983	0.0347602	1.45892	1.78427
GOTERM_BP_DIRECT	GO:0002548	monocyte chemotaxis	9	0.00600705	0.000998958	CCL12, CCL2, LGALS3, CCR2, ANXA1, CCL9, CCL8, CCL7, CCL6	956	40	18082	4.2557	0.983407	0.0356224	1.44828	1.8451
GOTERM_BP_DIRECT	GO:0060325	face morphogenesis	9	0.00600705	0.000998958	SGPL1, NOG, CRISPLD2, TGFB3, RRAS, COL1A1, MMP2, TGFB1, TGFB2	956	40	18082	4.2557	0.983407	0.0356224	1.44828	1.8451
GOTERM_BP_DIRECT	GO:0010759	positive regulation of macrophage chemotaxis	6	0.0040047	0.00108953	PTPRJ, C3AR1, CCL2, C5AR1, CCL5, THBS1	956	16	18082	7.09283	0.988559	0.0384567	1.41503	2.01078
GOTERM_BP_DIRECT	GO:0032956	regulation of actin cytoskeleton organization	10	0.0066745	0.00109083	CORO1A, LRP1, BST2, MYO1F, GPM6B, SH3BGRL3, PAK1, ITGB3, PRKCD, TGFB2	956	50	18082	3.78285	0.988621	0.0381736	1.41824	2.01317
GOTERM_BP_DIRECT	GO:0045893	positive regulation of transcription, DNA-templated	49	0.032705	0.00121283	BMP10, FOSL2, ELF4, GDF6, TGFB3, SPI1, TGFB1, FOS, DAB2, PICALM, PRMT2, MDFIC, SOX17, MYC, CCNA2, SERTAD1, RHOG, EGR1, EGR2, DDIT3, INHBA, HIF1A, MLLT11, FOXC2, COL1A1, SOX9, MDK, SRC, TRF, LYL1, BCL3, RUNX1, ETV5, CEBPA, TRP53, IKZF1, FZD1, NR4A1, IGF1, NR4A3, SNAI1, ATF5, ATF4, RPS6KA1, ID2, SFRP1, IRF7, IRF8, F2R	956	576	18082	1.60902	0.993104	0.0419964	1.37679	2.23592
GOTERM_BP_DIRECT	GO:0003149	membranous septum morphogenesis	5	0.00333725	0.00125644	NOG, ID2, TGFBR2, FZD1, TGFB2	956	10	18082	9.45711	0.994235	0.0431105	1.36542	2.31542
GOTERM_BP_DIRECT	GO:0030833	regulation of actin filament polymerization	7	0.00467215	0.0012654	ARPC1B, CORO1A, HCLS1, PREX1, ELN, ARPC5, DBN1	956	24	18082	5.51665	0.994443	0.0430518	1.36601	2.33176
GOTERM_BP_DIRECT	GO:0014012	peripheral nervous system axon regeneration	4	0.0026698	0.00135527	TSPO, APOD, TNC, MMP2	956	5	18082	15.1314	0.996158	0.0456619	1.34045	2.49539
GOTERM_BP_DIRECT	GO:0006865	amino acid transport	9	0.00600705	0.00139653	SLC6A9, SLC7A3, PDPN, SLC7A8, SLC3A2, SLC38A1, MYC, SLC7A5, SLC7A6	956	42	18082	4.05305	0.996757	0.0466373	1.33127	2.57042
GOTERM_BP_DIRECT	GO:0071310	cellular response to organic substance	8	0.0053396	0.00143093	EGR1, CYBA, CD68, EGR2, BAX, BCL2, NR4A1, TIMP2	956	33	18082	4.58527	0.997184	0.0473739	1.32446	2.63295
GOTERM_BP_DIRECT	GO:0032755	positive regulation of interleukin-6 production	10	0.0066745	0.00145765	CYBA, ARHGEF2, P2RX7, CARD9, CCR5, TLR2, FCER1G, LBP, IL33, TLR7	956	52	18082	3.63735	0.997477	0.0478516	1.3201	2.68148
GOTERM_BP_DIRECT	GO:0071354	cellular response to interleukin-6	6	0.0040047	0.00147689	PID1, SBNO2, CCL2, PTGIS, ENTPD2, SELPLG	956	17	18082	6.67561	0.997668	0.0480835	1.318	2.7164
GOTERM_BP_DIRECT	GO:0050732	negative regulation of peptidyl-tyrosine phosphorylation	6	0.0040047	0.00147689	PTPRC, PTPN6, SFRP1, SFRP2, IGF1, PRKCD	956	17	18082	6.67561	0.997668	0.0480835	1.318	2.7164
GOTERM_BP_DIRECT	GO:0090201	negative regulation of release of cytochrome c from mitochondria	6	0.0040047	0.00147689	GPX1, PRELID1, ARRB2, LMNA, IGF1, PARK2	956	17	18082	6.67561	0.997668	0.0480835	1.318	2.7164
GOTERM_BP_DIRECT	GO:0008152	metabolic process	41	0.0273654	0.00157954	ACOX2, NAGLU, ALDH18A1, ENPP1, CNDP2, ARSG, HEXA, HEXB, ALDH1L2, PSPH, EDEM1, MTHFD2, ECE2, MAN2B2, SMPDL3B, UGT1A7C, HK3, ALDH1A3, GALNS, PAK1, UCK2, GSTO1, MAN2B1, AGPAT4, ACSL5, GBA, LYZ2, SPTLC2, GUSB, ACACA, PFKP, NPL, EPRS, UAP1L1, LPCAT2, FUCA1, ALDH3B1, PLA2G4A, GLA, PHGDH, AACS	956	463	18082	1.67491	0.99847	0.0509376	1.29296	2.90259
GOTERM_BP_DIRECT	GO:0010718	positive regulation of epithelial to mesenchymal transition	8	0.0053396	0.00172095	GLIPR2, DAB2, TGFBR2, TGFB3, COL1A1, SNAI1, TGFB1, TGFB2	956	34	18082	4.45041	0.999144	0.0549424	1.26009	3.15852
GOTERM_BP_DIRECT	GO:0014068	positive regulation of phosphatidylinositol 3-kinase signaling	11	0.00734195	0.00181703	PTPN6, UNC5B, HCLS1, IGF1, PIK3AP1, RELN, CCL5, SOX9, MYOC, F2R, TGFB2	956	64	18082	3.25088	0.999423	0.0574758	1.24051	3.33205
GOTERM_BP_DIRECT	GO:0010977	negative regulation of neuron projection development	11	0.00734195	0.00181703	H2-K1, RTN4, DAB2, LRP1, VIM, H2-D1, DPYSL3, LPAR1, PMP22, B2M, CIB1	956	64	18082	3.25088	0.999423	0.0574758	1.24051	3.33205
GOTERM_BP_DIRECT	GO:0043627	response to estrogen	12	0.0080094	0.00185526	ARPC1B, HSP90AA1, HMOX1, TGFBR2, IL4RA, TGFB3, RCAN1, MMP14, CD24A, MMP2, TGFB2, GBA	956	75	18082	3.02628	0.999507	0.0582021	1.23506	3.40102
GOTERM_BP_DIRECT	GO:0042554	superoxide anion generation	5	0.00333725	0.00189222	CYBA, CYBB, NCF2, NCF1, EDN1	956	11	18082	8.59738	0.999577	0.0588779	1.23005	3.46764
GOTERM_BP_DIRECT	GO:0032060	bleb assembly	5	0.00333725	0.00189222	P2RX7, LPAR1, PMP22, EMP3, EMP1	956	11	18082	8.59738	0.999577	0.0588779	1.23005	3.46764
GOTERM_BP_DIRECT	GO:0050777	negative regulation of immune response	5	0.00333725	0.00189222	FCGR2B, COL3A1, INPP5D, TGFB1, TGFB2	956	11	18082	8.59738	0.999577	0.0588779	1.23005	3.46764
GOTERM_BP_DIRECT	GO:0043206	extracellular fibril organization	5	0.00333725	0.00189222	LTBP2, COL3A1, MFAP4, MFAP5, COL5A1	956	11	18082	8.59738	0.999577	0.0588779	1.23005	3.46764
GOTERM_BP_DIRECT	GO:0034341	response to interferon-gamma	7	0.00467215	0.00197757	SLC11A1, BST2, IFITM2, IFITM3, CXCL16, H2-AA, CCL5	956	26	18082	5.09229	0.999702	0.0609914	1.21473	3.62135
GOTERM_BP_DIRECT	GO:0009617	response to bacterium	8	0.0053396	0.00205461	SLC11A1, P2RX7, FCGR2B, NCF1, IRF8, TLR2, FCGR1, CD14	956	35	18082	4.32325	0.999783	0.0628215	1.20189	3.75987
GOTERM_BP_DIRECT	GO:0035914	skeletal muscle cell differentiation	10	0.0066745	0.00218738	EGR1, FOS, MAFF, EGR2, ATF3, NUPR1, BTG2, NR4A1, ANKRD1, MYC	956	55	18082	3.43895	0.999874	0.0662549	1.17878	3.99819
GOTERM_BP_DIRECT	GO:0006911	phagocytosis, engulfment	9	0.00600705	0.00221782	FCGR2B, AIF1, FCER1G, MFGE8, TREM2, FCGR1, SIRPA, BIN2, FCGR3	956	45	18082	3.78285	0.999889	0.0666547	1.17617	4.05273
GOTERM_BP_DIRECT	GO:0002931	response to ischemia	8	0.0053396	0.00243614	EGR1, TRP53, EIF4EBP1, PANX1, BCL2, UCHL1, RCAN1, CIB1	956	36	18082	4.20316	0.999955	0.0724505	1.13996	4.44318
GOTERM_BP_DIRECT	GO:0010634	positive regulation of epithelial cell migration	8	0.0053396	0.00243614	PFN1, GLIPR2, HIF1A, GAB2, TGFBR2, SOX9, SRC, TGFB2	956	36	18082	4.20316	0.999955	0.0724505	1.13996	4.44318
GOTERM_BP_DIRECT	GO:0048015	phosphatidylinositol-mediated signaling	8	0.0053396	0.00243614	PIK3CG, IRS2, GAB2, PIK3CD, IGF1, PTAFR, CSF1R, NGF	956	36	18082	4.20316	0.999955	0.0724505	1.13996	4.44318
GOTERM_BP_DIRECT	GO:0060348	bone development	10	0.0066745	0.00248655	SH3PXD2B, SPNS2, FGFR3, PPIB, PTGER4, VKORC1, STC1, SPARC, MMP14, MYOC	956	56	18082	3.37754	0.999963	0.0733639	1.13452	4.5331
GOTERM_BP_DIRECT	GO:0031589	cell-substrate adhesion	6	0.0040047	0.00254137	CORO1A, SORBS3, ITGA5, MYO1G, ITGB3, GAS6	956	19	18082	5.97291	0.999971	0.0743873	1.1285	4.63081
GOTERM_BP_DIRECT	GO:0006801	superoxide metabolic process	6	0.0040047	0.00254137	SH3PXD2B, CYBA, CYBB, NCF2, NRROS, SOD3	956	19	18082	5.97291	0.999971	0.0743873	1.1285	4.63081
GOTERM_BP_DIRECT	GO:0009749	response to glucose	12	0.0080094	0.00255275	EGR1, TXNIP, CTSL, IRS2, NCF2, CTGF, PTK2B, TGFBR2, COL6A2, THBS1, SESN2, TGFB1	956	78	18082	2.90988	0.999972	0.0741797	1.12971	4.65109
GOTERM_BP_DIRECT	GO:0002693	positive regulation of cellular extravasation	4	0.0026698	0.00260407	ICAM1, CCL2, ADAM8, PTAFR	956	6	18082	12.6095	0.999977	0.0750844	1.12445	4.74247
GOTERM_BP_DIRECT	GO:0030307	positive regulation of cell growth	13	0.00867685	0.00269138	SGK1, SPHK1, IGF1, MMP14, TGFB2, CYBA, SFRP1, PTK2B, SFRP2, CXCL16, BCL2, NGF, CIB1	956	90	18082	2.73205	0.999984	0.0769654	1.1137	4.89772
GOTERM_BP_DIRECT	GO:0071294	cellular response to zinc ion	5	0.00333725	0.00272042	TSPO, GPR39, MT2, MT1, HVCN1	956	12	18082	7.88093	0.999986	0.0772265	1.11223	4.9493
GOTERM_BP_DIRECT	GO:0010447	response to acidic pH	5	0.00333725	0.00272042	SERPINF1, LGMN, GPR65, CTSS, SRC	956	12	18082	7.88093	0.999986	0.0772265	1.11223	4.9493
GOTERM_BP_DIRECT	GO:0051603	proteolysis involved in cellular protein catabolic process	10	0.0066745	0.00281726	PSMB10, SCPEP1, CTSL, CTSZ, LONP1, CTSK, LGMN, CTSC, CTSB, CTSS	956	57	18082	3.31829	0.999991	0.0793193	1.10062	5.12114
GOTERM_BP_DIRECT	GO:0051209	release of sequestered calcium ion into cytosol	8	0.0053396	0.00286994	PTPRC, P2RX7, BBC3, PLCG2, ERO1L, DDIT3, F2R, TPCN2	956	37	18082	4.08956	0.999992	0.080194	1.09586	5.21449
GOTERM_BP_DIRECT	GO:0090023	positive regulation of neutrophil chemotaxis	7	0.00467215	0.00295717	C3AR1, C5AR1, RAC2, EDN1, NCKAP1L, LBP, THBS4	956	28	18082	4.72856	0.999995	0.0819749	1.08632	5.36889
GOTERM_BP_DIRECT	GO:0001558	regulation of cell growth	10	0.0066745	0.00318177	SGK1, WISP2, CD44, CTGF, IGFBP7, CSF2RB, HTRA4, IGFBP4, IL3RA, CYR61	956	58	18082	3.26107	0.999998	0.0873413	1.05878	5.76531
GOTERM_BP_DIRECT	GO:0045780	positive regulation of bone resorption	6	0.0040047	0.00324288	PTGER4, LTBP3, ITGB3, ADAM8, TRF, SPP1	956	20	18082	5.67427	0.999998	0.0883551	1.05377	5.8729
GOTERM_BP_DIRECT	GO:0009725	response to hormone	9	0.00600705	0.00337733	LONP1, PTK2B, HCLS1, MMP19, FOXC2, LOX, TIMP2, MMP14, TIMP1	956	48	18082	3.54642	0.999999	0.091247	1.03978	6.1092
GOTERM_BP_DIRECT	GO:0045471	response to ethanol	15	0.0100117	0.003465	TRP53, ICAM1, APOBEC1, CCL2, TBXAS1, TNC, G6PDX, SPARC, EIF4EBP1, PTK2B, BCL2, AACS, MYC, CD14, CSF2RA	956	117	18082	2.4249	0.999999	0.0928954	1.03201	6.26297
GOTERM_BP_DIRECT	GO:0002523	leukocyte migration involved in inflammatory response	5	0.00333725	0.00376656	CCL2, ITGB2, ADAM8, CD24A, ITGAM	956	13	18082	7.2747	1	0.0999256	1.00032	6.79012
GOTERM_BP_DIRECT	GO:0060389	pathway-restricted SMAD protein phosphorylation	5	0.00333725	0.00376656	BMP10, GDF6, TGFBR2, TGFB1, TGFB2	956	13	18082	7.2747	1	0.0999256	1.00032	6.79012
GOTERM_BP_DIRECT	GO:0002237	response to molecule of bacterial origin	5	0.00333725	0.00376656	H2-M3, TLR2, CD24A, CD14, B2M	956	13	18082	7.2747	1	0.0999256	1.00032	6.79012
GOTERM_BP_DIRECT	GO:0045600	positive regulation of fat cell differentiation	9	0.00600705	0.00385336	SH3PXD2B, CEBPA, MEDAG, DACT1, SFRP1, ID2, SFRP2, IGF1, FRZB	956	49	18082	3.47404	1	0.101457	0.993718	6.94132
GOTERM_BP_DIRECT	GO:0006357	regulation of transcription from RNA polymerase II promoter	35	0.0233607	0.00388811	JDP2, HMGN3, FOSL2, SPI1, FSTL3, NFKB2, ANKRD1, SOX9, BATF, FOS, PFN1, ETV5, CEBPA, TRP53, NFKBIZ, MAFF, IKZF1, CEBPD, MAFB, RELB, MAFK, ECM1, ANXA4, SNAI1, MED10, JUNB, PRKCB, ATF5, INHBA, ATF4, ATF3, IRF5, NUPR1, PTAFR, IFI204	956	397	18082	1.6675	1	0.101675	0.992788	7.00179
GOTERM_BP_DIRECT	GO:0030168	platelet activation	8	0.0053396	0.00391242	RAP2B, P2RY12, TYRO3, PF4, ITGB3, ENTPD2, VAV1, F2R	956	39	18082	3.87984	1	0.101632	0.99297	7.04408
GOTERM_BP_DIRECT	GO:0071333	cellular response to glucose stimulus	11	0.00734195	0.00397521	GPX1, ICAM1, CYBA, IRS2, SERPINF1, UCP2, PDK3, IGF1, AACS, PCK2, GAS6	956	71	18082	2.93037	1	0.102532	0.989141	7.1532
GOTERM_BP_DIRECT	GO:0055114	oxidation-reduction process	53	0.0353748	0.00411949	CYB5R3, ACOX2, CYB5R1, KCNAB2, PGD, G6PDX, ALDH1L2, MTHFD1L, MTHFD2, GPX1, PTGIS, PLOD3, HMOX1, CH25H, VKORC1, LOXL4, MICAL1, LOXL3, LOX, LOXL1, SH3PXD2B, NCF2, MICAL2, POR, VAT1, ALDH3B1, PYCR1, TXNRD1, STEAP1, SRXN1, ALDH18A1, IFI30, SESN2, CBR2, ALDH1A3, BDH2, ERO1L, GSTO1, QSOX1, TBXAS1, MAOA, CYP4V3, CYB561, SOD3, RDH11, CYBA, AKR1B7, CYBB, BLVRB, PHGDH, ALKBH2, HPGD, CRYM	956	676	18082	1.48292	1	0.105396	0.977174	7.4035
GOTERM_BP_DIRECT	GO:0048535	lymph node development	7	0.00467215	0.00426004	SPNS2, TNFRSF11A, IKZF1, ID2, RIPK3, NFKB2, TGFB1	956	30	18082	4.41332	1	0.108125	0.966072	7.6467
GOTERM_BP_DIRECT	GO:0042832	defense response to protozoan	7	0.00467215	0.00426004	BATF, SLC11A1, CD37, CCDC88B, IRF8, IL4RA, BCL3	956	30	18082	4.41332	1	0.108125	0.966072	7.6467
GOTERM_BP_DIRECT	GO:0043312	neutrophil degranulation	4	0.0026698	0.00437862	MYO1F, STXBP2, STX11, ANXA3	956	7	18082	10.8081	1	0.110289	0.957469	7.85142
GOTERM_BP_DIRECT	GO:0085029	extracellular matrix assembly	4	0.0026698	0.00437862	HAS1, GPM6B, GAS6, TGFB1	956	7	18082	10.8081	1	0.110289	0.957469	7.85142
GOTERM_BP_DIRECT	GO:0006979	response to oxidative stress	16	0.0106792	0.00446332	TRP53, TXNIP, G6PDX, RCAN1, PARK2, MMP14, PRKCD, MMP2, GPX1, APP, APOE, BCL2, HMOX1, TXNRD1, CYGB, SRXN1	956	133	18082	2.2754	1	0.111619	0.95226	7.99738
GOTERM_BP_DIRECT	GO:0045773	positive regulation of axon extension	8	0.0053396	0.00453043	LIMK1, APOE, TNFRSF12A, MAP1B, PAK1, DBN1, FN1, NGF	956	40	18082	3.78285	1	0.112519	0.948773	8.11287
GOTERM_BP_DIRECT	GO:0051092	positive regulation of NF-kappaB transcription factor activity	14	0.0093443	0.00489025	ICAM1, ARHGEF2, CARD9, SPHK1, TLR2, EDA2R, ITGB2, TGFB1, PRKCB, CTH, TNFRSF11A, RIPK3, ADAM8, CIB1	956	109	18082	2.42935	1	0.120192	0.920124	8.72978
GOTERM_BP_DIRECT	GO:0051897	positive regulation of protein kinase B signaling	13	0.00867685	0.00500744	PTPRJ, PIK3CG, HCLS1, IGF1, SRC, GAS6, TGFB1, GPX1, ARRB2, PIK3R5, ADAM8, THBS1, MYOC	956	97	18082	2.5349	1	0.122166	0.913049	8.92985
GOTERM_BP_DIRECT	GO:0043011	myeloid dendritic cell differentiation	6	0.0040047	0.00504593	BATF, PIRB, TGFBR2, RELB, SPI1, TGFB1	956	22	18082	5.15843	1	0.122323	0.912493	8.99547
GOTERM_BP_DIRECT	GO:0031668	cellular response to extracellular stimulus	6	0.0040047	0.00504593	FOS, CDKN1A, P2RX7, AIF1, SFRP2, GSDMD	956	22	18082	5.15843	1	0.122323	0.912493	8.99547
GOTERM_BP_DIRECT	GO:0043029	T cell homeostasis	7	0.00467215	0.00505068	CORO1A, SPNS2, P2RX7, BCL2, RIPK3, NCKAP1L, TGFB1	956	31	18082	4.27095	1	0.121714	0.914659	9.00357
GOTERM_BP_DIRECT	GO:0031663	lipopolysaccharide-mediated signaling pathway	7	0.00467215	0.00505068	CCL12, CCL2, LBP, CCL5, TREM2, TGFB1, CD14	956	31	18082	4.27095	1	0.121714	0.914659	9.00357
GOTERM_BP_DIRECT	GO:0001837	epithelial to mesenchymal transition	7	0.00467215	0.00505068	NOG, HIF1A, LOXL3, SOX9, SNAI1, TGFB1, TGFB2	956	31	18082	4.27095	1	0.121714	0.914659	9.00357
GOTERM_BP_DIRECT	GO:0001775	cell activation	5	0.00333725	0.00505498	IGF1, CD24A, TGFB1, FN1, TIMP1	956	14	18082	6.75508	1	0.121103	0.916846	9.0109
GOTERM_BP_DIRECT	GO:0009651	response to salt stress	5	0.00333725	0.00505498	TRP53, ANXA7, HSP90AA1, BAX, MKNK1	956	14	18082	6.75508	1	0.121103	0.916846	9.0109
GOTERM_BP_DIRECT	GO:0030330	DNA damage response, signal transduction by p53 class mediator	5	0.00333725	0.00505498	BATF, TRP53, BCL3, SESN2, MIF	956	14	18082	6.75508	1	0.121103	0.916846	9.0109
GOTERM_BP_DIRECT	GO:0030217	T cell differentiation	8	0.0053396	0.00521929	EGR1, PTPRC, IKZF1, BCL2, PREX1, VAV1, LFNG, TGFB1	956	41	18082	3.69058	1	0.124072	0.906326	9.29049
GOTERM_BP_DIRECT	GO:0002244	hematopoietic progenitor cell differentiation	13	0.00867685	0.00543951	APOBEC3, PTPRC, INHBA, PTPN6, ARL11, SFRP1, KCNAB2, PLEK, CEBPD, PLD4, FSTL3, SIRPA, TGFB1	956	98	18082	2.50903	1	0.128229	0.892012	9.66393
GOTERM_BP_DIRECT	GO:0007411	axon guidance	17	0.0113466	0.00547077	MATN2, ENAH, NOG, SCN1B, NR4A3, CD24A, SRC, VASP, SLIT3, TGFB2, NCAM1, ALCAM, UNC5B, RELN, TUBB3, CSF1R, KIF26B	956	149	18082	2.158	1	0.128185	0.892162	9.71683
GOTERM_BP_DIRECT	GO:0032729	positive regulation of interferon-gamma production	9	0.00600705	0.00559593	SLC11A1, IL27RA, H2-M3, CCR2, IRF8, BCL3, RUNX1, SASH3, CD14	956	52	18082	3.27362	1	0.130185	0.885439	9.9283
GOTERM_BP_DIRECT	GO:0030324	lung development	15	0.0100117	0.00584196	CEBPA, PDPN, TGFBR2, FSTL3, IGF1, MGP, SPARC, MMP14, FOXP2, EIF4EBP1, CTGF, CRISPLD2, PTN, LOX, ADAMTS2	956	124	18082	2.28801	1	0.13476	0.87044	10.3426
GOTERM_BP_DIRECT	GO:0048678	response to axon injury	7	0.00467215	0.00594379	MATN2, FGFR3, APOD, AIF1, BAX, DPYSL3, RANGAP1	956	32	18082	4.13749	1	0.136185	0.865871	10.5136
GOTERM_BP_DIRECT	GO:0048147	negative regulation of fibroblast proliferation	7	0.00467215	0.00594379	TRP53, NUPR1, SFRP1, CD300A, BAX, IFI30, MYC	956	32	18082	4.13749	1	0.136185	0.865871	10.5136
GOTERM_BP_DIRECT	GO:0071363	cellular response to growth factor stimulus	10	0.0066745	0.00621308	PFN1, TNFRSF1B, SFRP1, TGFB3, TGIF1, SPARC, THBS1, GAS6, TGFB1, CIB1	956	64	18082	2.95535	1	0.141131	0.850378	10.9642
GOTERM_BP_DIRECT	GO:0006874	cellular calcium ion homeostasis	13	0.00867685	0.00639231	CCL2, CCR1, HEXB, ITGB3, CCL5, TGFB1, PRKCB, TPCN2, ANXA7, APOE, BCL2, CCR2, STC1	956	100	18082	2.45885	1	0.144112	0.8413	11.263
GOTERM_BP_DIRECT	GO:2001241	positive regulation of extrinsic apoptotic signaling pathway in absence of ligand	5	0.00333725	0.00660846	INHBA, SRPX, UNC5B, BAX, TGFB2	956	15	18082	6.30474	1	0.147812	0.830289	11.622
GOTERM_BP_DIRECT	GO:0045019	negative regulation of nitric oxide biosynthetic process	5	0.00333725	0.00660846	TSPO, PTGIS, DYNLL1, GLA, ACP5	956	15	18082	6.30474	1	0.147812	0.830289	11.622
GOTERM_BP_DIRECT	GO:0032695	negative regulation of interleukin-12 production	5	0.00333725	0.00660846	NLRC3, ARRB2, TLR2, ACP5, THBS1	956	15	18082	6.30474	1	0.147812	0.830289	11.622
GOTERM_BP_DIRECT	GO:0043149	stress fiber assembly	5	0.00333725	0.00660846	PTK2B, ELN, ITGB5, ZYX, SRC	956	15	18082	6.30474	1	0.147812	0.830289	11.622
GOTERM_BP_DIRECT	GO:0002250	adaptive immune response	16	0.0106792	0.00670822	DBNL, PIK3CD, ANXA1, UNC93B1, MYO1G, CTSS, CLEC4N, PRKCB, BTK, PIRB, ALCAM, LAT2, TNFRSF11A, PTK2B, CLEC4A2, CLEC4D	956	139	18082	2.17718	1	0.149067	0.826619	11.7872
GOTERM_BP_DIRECT	GO:0002576	platelet degranulation	4	0.0026698	0.00673214	PFN1, PLEK, CFL1, CAP1	956	8	18082	9.45711	1	0.148757	0.827523	11.8268
GOTERM_BP_DIRECT	GO:0007406	negative regulation of neuroblast proliferation	4	0.0026698	0.00673214	TRP53, CD24A, TGFB1, KCTD11	956	8	18082	9.45711	1	0.148757	0.827523	11.8268
GOTERM_BP_DIRECT	GO:0032494	response to peptidoglycan	4	0.0026698	0.00673214	C5AR1, CARD9, IRF5, TLR2	956	8	18082	9.45711	1	0.148757	0.827523	11.8268
GOTERM_BP_DIRECT	GO:0002223	stimulatory C-type lectin receptor signaling pathway	4	0.0026698	0.00673214	PLCG2, FCER1G, CLEC7A, CLEC4N	956	8	18082	9.45711	1	0.148757	0.827523	11.8268
GOTERM_BP_DIRECT	GO:0002675	positive regulation of acute inflammatory response	4	0.0026698	0.00673214	PIK3CG, ALOX5AP, ADAM8, MIF	956	8	18082	9.45711	1	0.148757	0.827523	11.8268
GOTERM_BP_DIRECT	GO:0002446	neutrophil mediated immunity	4	0.0026698	0.00673214	IRAK4, ACE, MYO1F, CD300LB	956	8	18082	9.45711	1	0.148757	0.827523	11.8268
GOTERM_BP_DIRECT	GO:0043615	astrocyte cell migration	4	0.0026698	0.00673214	CCL12, CCL2, HEXB, MMP14	956	8	18082	9.45711	1	0.148757	0.827523	11.8268
GOTERM_BP_DIRECT	GO:0090050	positive regulation of cell migration involved in sprouting angiogenesis	4	0.0026698	0.00673214	SRPX2, CCR5, FOXC2, CIB1	956	8	18082	9.45711	1	0.148757	0.827523	11.8268
GOTERM_BP_DIRECT	GO:0032720	negative regulation of tumor necrosis factor production	8	0.0053396	0.00682895	TSPO, NLRC3, ARRB2, PTGER4, ACP5, LBP, GPNMB, GAS6	956	43	18082	3.51893	1	0.14993	0.824111	11.9868
GOTERM_BP_DIRECT	GO:0010033	response to organic substance	10	0.0066745	0.00688249	PLA2G4A, P2RX7, GATM, CTSC, PAK1, SLC10A3, TGFB1, ABCG1, SPP1, BTK	956	65	18082	2.90988	1	0.150217	0.823282	12.0752
GOTERM_BP_DIRECT	GO:1900026	positive regulation of substrate adhesion-dependent cell spreading	7	0.00467215	0.00694665	DAB2, PREX1, S100A10, ITGB3, DBN1, MYOC, CIB1	956	33	18082	4.01211	1	0.150713	0.82185	12.1809
GOTERM_BP_DIRECT	GO:0043406	positive regulation of MAP kinase activity	9	0.00600705	0.00705392	PIK3CG, EDN1, PIK3R5, CD24A, PRKCD, SRC, TGFB1, IQGAP1, MIF	956	54	18082	3.15237	1	0.152061	0.817982	12.3575
GOTERM_BP_DIRECT	GO:0019882	antigen processing and presentation	9	0.00600705	0.00705392	H2-K1, RAB32, RAB8B, RELB, H2-D1, UNC93B1, H2-DMB1, H2-AA, CTSS	956	54	18082	3.15237	1	0.152061	0.817982	12.3575
GOTERM_BP_DIRECT	GO:0008630	intrinsic apoptotic signaling pathway in response to DNA damage	9	0.00600705	0.00705392	TNFRSF1A, CRIP1, TNFRSF1B, BCL2A1B, BAX, BCL2, HMOX1, MYC, PNP	956	54	18082	3.15237	1	0.152061	0.817982	12.3575
GOTERM_BP_DIRECT	GO:0060395	SMAD protein signal transduction	11	0.00734195	0.00711521	FOS, INHBA, BMP10, GDF6, HEXA, VIM, TGFB3, GDF15, TGFB1, TRF, TGFB2	956	77	18082	2.70203	1	0.152484	0.816777	12.4583
GOTERM_BP_DIRECT	GO:0051607	defense response to virus	18	0.0120141	0.00727017	POLR3G, PTPRC, APOBEC3, APOBEC1, CARD9, BST2, IFITM2, IFITM3, UNC93B1, IL33, TLR7, TLR8, IFIT3, TMEM173, IRF5, BCL2, OAS1A, ZBP1	956	167	18082	2.03866	1	0.154741	0.810396	12.7125
GOTERM_BP_DIRECT	GO:0006897	endocytosis	19	0.0126815	0.00742028	MRC1, PIK3CG, DBNL, MSR1, SNX8, MRC2, SNX7, ATP6V1H, SIGLEC1, DAB2, APP, PICALM, LRP1, ARRB2, NME1, PSTPIP1, NECAP2, BIN1, SH3GL1	956	181	18082	1.98547	1	0.156872	0.804453	12.9581
GOTERM_BP_DIRECT	GO:0046697	decidualization	6	0.0040047	0.00746289	CTSL, PLA2G4A, PTGIS, STC1, CTSB, JUNB	956	24	18082	4.72856	1	0.156898	0.804383	13.0277
GOTERM_BP_DIRECT	GO:0060326	cell chemotaxis	11	0.00734195	0.00778616	CCL12, CCL2, ARRB2, CCL9, CCL8, FPR2, LPAR1, BIN2, PRKCD, RHOG, CCL6	956	78	18082	2.66739	1	0.162308	0.78966	13.554
GOTERM_BP_DIRECT	GO:0002246	wound healing involved in inflammatory response	3	0.00200235	0.00806619	CD44, HMOX1, CCR2	956	3	18082	18.9142	1	0.166809	0.777781	14.0075
GOTERM_BP_DIRECT	GO:0001516	prostaglandin biosynthetic process	5	0.00333725	0.00844811	TBXAS1, PTGIS, EDN1, HPGDS, MIF	956	16	18082	5.9107	1	0.173144	0.761592	14.6224
GOTERM_BP_DIRECT	GO:0002755	MyD88-dependent toll-like receptor signaling pathway	5	0.00333725	0.00844811	TLR13, TLR2, TLR7, TNIP1, TLR8	956	16	18082	5.9107	1	0.173144	0.761592	14.6224
GOTERM_BP_DIRECT	GO:0043410	positive regulation of MAPK cascade	13	0.00867685	0.00869057	PTPRC, SORBS3, TNFRSF1B, P2RX7, TNFRSF11A, FGFR3, IGF1, ITGB3, LPAR1, TIMP2, PRKCD, IGFBP4, F2R	956	104	18082	2.36428	1	0.176789	0.752545	15.0105
GOTERM_BP_DIRECT	GO:0007010	cytoskeleton organization	13	0.00867685	0.00869057	CCL2, MICAL2, HCK, SOX9, RHOU, SIRPA, CCL7, LSP1, CCL12, DOCK2, CFL1, AVIL, CAP1	956	104	18082	2.36428	1	0.176789	0.752545	15.0105
GOTERM_BP_DIRECT	GO:0045429	positive regulation of nitric oxide biosynthetic process	8	0.0053396	0.00878032	ICAM1, HSP90AA1, H2-M3, PTK2B, AIF1, TLR2, ITGB2, PTX3	956	45	18082	3.36253	1	0.177575	0.750619	15.1538
GOTERM_BP_DIRECT	GO:0010466	negative regulation of peptidase activity	14	0.0093443	0.00881548	SERPING1, SERPINB1C, TIMP2, ECM1, TIMP1, SERPINA3N, APP, SERPINE2, SERPINB6A, SERPINE1, CSTB, ITIH5, PI16, NGF	956	117	18082	2.26324	1	0.177354	0.75116	15.2099
GOTERM_BP_DIRECT	GO:0032757	positive regulation of interleukin-8 production	6	0.0040047	0.00893075	PTGER4, SERPINE1, TLR2, LBP, TLR7, DDIT3	956	25	18082	4.53941	1	0.178592	0.748138	15.3934
GOTERM_BP_DIRECT	GO:0045453	bone resorption	6	0.0040047	0.00893075	CTSK, RAC2, PTK2B, ACP5, CTSS, SRC	956	25	18082	4.53941	1	0.178592	0.748138	15.3934
GOTERM_BP_DIRECT	GO:0045672	positive regulation of osteoclast differentiation	6	0.0040047	0.00893075	FOS, CCR1, KLF10, ITGB3, CCL5, CSF1R	956	25	18082	4.53941	1	0.178592	0.748138	15.3934
GOTERM_BP_DIRECT	GO:0045669	positive regulation of osteoblast differentiation	10	0.0066745	0.00922468	CEBPA, PTGER4, CEBPD, SFRP2, LMNA, IGF1, CLIC1, TMEM119, IFI204, CYR61	956	68	18082	2.7815	1	0.183035	0.737465	15.8597
GOTERM_BP_DIRECT	GO:0030282	bone mineralization	7	0.00467215	0.00931027	ASPN, SBNO2, FGFR3, GLA, KLF10, PTN, GPNMB	956	35	18082	3.78285	1	0.183693	0.735908	15.9951
GOTERM_BP_DIRECT	GO:0003417	growth plate cartilage development	4	0.0026698	0.00970488	COMP, TGFBR2, THBS1, THBS3	956	9	18082	8.40632	1	0.189817	0.721665	16.6164
GOTERM_BP_DIRECT	GO:0060452	positive regulation of cardiac muscle contraction	4	0.0026698	0.00970488	HSP90AA1, CTGF, ACE2, NPPA	956	9	18082	8.40632	1	0.189817	0.721665	16.6164
GOTERM_BP_DIRECT	GO:0060346	bone trabecula formation	4	0.0026698	0.00970488	SFRP1, COL1A1, MMP2, THBS3	956	9	18082	8.40632	1	0.189817	0.721665	16.6164
GOTERM_BP_DIRECT	GO:0035988	chondrocyte proliferation	4	0.0026698	0.00970488	CTGF, GRN, STC1, MMP14	956	9	18082	8.40632	1	0.189817	0.721665	16.6164
GOTERM_BP_DIRECT	GO:0071223	cellular response to lipoteichoic acid	4	0.0026698	0.00970488	TLR2, LBP, TREM2, CD14	956	9	18082	8.40632	1	0.189817	0.721665	16.6164
GOTERM_BP_DIRECT	GO:0001541	ovarian follicle development	9	0.00600705	0.00975532	ICAM1, INHBA, BAX, BCL2, MMP19, MMP14, MYC, LFNG, MMP2	956	57	18082	2.98646	1	0.18981	0.72168	16.6955
GOTERM_BP_DIRECT	GO:0007050	cell cycle arrest	11	0.00734195	0.0100937	TRP53, INHBA, CDKN1A, CGREF1, THBS1, PMP22, MYC, GADD45A, TGFB1, DDIT3, TGFB2	956	81	18082	2.5686	1	0.194821	0.710363	17.2244
GOTERM_BP_DIRECT	GO:0000165	MAPK cascade	10	0.0066745	0.0101257	SLC11A1, CCL12, DOK1, DOK2, CCL2, FGFR3, PTK2B, CCL5, MYC, TGFB1	956	69	18082	2.74119	1	0.19447	0.711148	17.2741
GOTERM_BP_DIRECT	GO:0043525	positive regulation of neuron apoptotic process	10	0.0066745	0.0101257	EGR1, TRP53, TNFRSF1A, ATF4, FGFR3, NCF2, BBC3, BAX, DDIT3, TGFB2	956	69	18082	2.74119	1	0.19447	0.711148	17.2741
GOTERM_BP_DIRECT	GO:0048545	response to steroid hormone	6	0.0040047	0.0105863	DAB2, ACTA1, BCL2, TGFBR2, LOX, SPP1	956	26	18082	4.36482	1	0.201466	0.695798	17.9884
GOTERM_BP_DIRECT	GO:0001782	B cell homeostasis	6	0.0040047	0.0105863	PIRB, SPNS2, BAX, BCL2, PIK3CD, NCKAP1L	956	26	18082	4.36482	1	0.201466	0.695798	17.9884
GOTERM_BP_DIRECT	GO:0001836	release of cytochrome c from mitochondria	6	0.0040047	0.0105863	BID, TRP53, BCL2A1B, BBC3, BAX, BCL2	956	26	18082	4.36482	1	0.201466	0.695798	17.9884
GOTERM_BP_DIRECT	GO:0045662	negative regulation of myoblast differentiation	6	0.0040047	0.0105863	CCL9, ID3, SOX9, NMRK2, TGFB1, DDIT3	956	26	18082	4.36482	1	0.201466	0.695798	17.9884
GOTERM_BP_DIRECT	GO:0042789	mRNA transcription from RNA polymerase II promoter	5	0.00333725	0.0105931	ATF4, C5AR1, LMO2, SOX17, DDIT3	956	17	18082	5.56301	1	0.20066	0.697538	17.999
GOTERM_BP_DIRECT	GO:0050832	defense response to fungus	5	0.00333725	0.0105931	NCF1, PIK3CD, COTL1, CLEC4N, IL17RA	956	17	18082	5.56301	1	0.20066	0.697538	17.999
GOTERM_BP_DIRECT	GO:0046325	negative regulation of glucose import	5	0.00333725	0.0105931	PID1, ACE, ENPP1, OSTN, MYC	956	17	18082	5.56301	1	0.20066	0.697538	17.999
GOTERM_BP_DIRECT	GO:0006968	cellular defense response	5	0.00333725	0.0105931	PTK2B, NCF1, CCR2, CLEC2D, B2M	956	17	18082	5.56301	1	0.20066	0.697538	17.999
GOTERM_BP_DIRECT	GO:0048008	platelet-derived growth factor receptor signaling pathway	7	0.00467215	0.0106851	PLAT, TXNIP, PTPRJ, SGPL1, ITGB3, SRC, IQGAP1	956	36	18082	3.67777	1	0.201302	0.696152	18.141
GOTERM_BP_DIRECT	GO:0050885	neuromuscular process controlling balance	9	0.00600705	0.0108071	MYO5A, APP, SLC1A3, GRIN2C, ALDH1A3, HEXA, HEXB, AARS, NR4A3	956	58	18082	2.93497	1	0.20244	0.693703	18.3288
GOTERM_BP_DIRECT	GO:0042542	response to hydrogen peroxide	9	0.00600705	0.0108071	TXNIP, GPX1, PTK2B, BCL2, HMOX1, COL1A1, NR4A3, MMP2, SRC	956	58	18082	2.93497	1	0.20244	0.693703	18.3288
GOTERM_BP_DIRECT	GO:0051216	cartilage development	11	0.00734195	0.0109683	NOG, HIF1A, FGFR3, CD44, SFRP2, LUM, TGFBR2, EDN1, MGP, SOX9, TIMP1	956	82	18082	2.53727	1	0.204219	0.689904	18.5764
GOTERM_BP_DIRECT	GO:0032870	cellular response to hormone stimulus	8	0.0053396	0.0111122	FOS, NCF2, AIF1, PLOD3, IGFBP7, ASNS, JUNB, SLIT3	956	47	18082	3.21944	1	0.205691	0.686785	18.797
GOTERM_BP_DIRECT	GO:0007265	Ras protein signal transduction	8	0.0053396	0.0111122	TRP53, CNKSR1, DOK1, CDKN1A, DOK2, DOK3, PLK2, CCNA2	956	47	18082	3.21944	1	0.205691	0.686785	18.797
GOTERM_BP_DIRECT	GO:0016337	single organismal cell-cell adhesion	13	0.00867685	0.0115873	ICAM1, PDPN, CLDN5, CCDC80, ITGB2, CD53, SOX9, SRC, ITGAM, SRPX2, BCL2, ADAM8, CYR61	956	108	18082	2.27671	1	0.212574	0.672491	19.5209
GOTERM_BP_DIRECT	GO:0007166	cell surface receptor signaling pathway	21	0.0140164	0.0122518	CYSLTR1, OSMR, TSPAN4, EDN1, PIK3CD, ANXA1, FZD1, CD53, OSTN, TSPAN17, CD24A, FCGR1, MIF, FCGR3, NCAM1, TNFRSF1A, CD37, TNFRSF1B, FCGR2B, PTK2B, FCER1G	956	219	18082	1.81369	1	0.22238	0.652905	20.523
GOTERM_BP_DIRECT	GO:0030968	endoplasmic reticulum unfolded protein response	8	0.0053396	0.0124328	ATF3, CASP12, AARS, ERO1L, EDEM1, PPP1R15A, DDIT3, SERP1	956	48	18082	3.15237	1	0.224303	0.649166	20.794
GOTERM_BP_DIRECT	GO:0010862	positive regulation of pathway-restricted SMAD protein phosphorylation	8	0.0053396	0.0124328	INHBA, BMP10, DAB2, GDF6, TGFB3, GDF15, TGFB1, TGFB2	956	48	18082	3.15237	1	0.224303	0.649166	20.794
GOTERM_BP_DIRECT	GO:0010942	positive regulation of cell death	8	0.0053396	0.0124328	EGR1, EEF1A1, CDKN1A, CTGF, UCP2, TXNRD1, LPAR1, DUSP6	956	48	18082	3.15237	1	0.224303	0.649166	20.794
GOTERM_BP_DIRECT	GO:0035556	intracellular signal transduction	33	0.0220258	0.0129795	TUFT1, PREX1, EDN1, STK17B, MKNK1, SRC, BTK, IRAK4, HMHA1, GAB2, GMIP, CTGF, HMOX1, INPP5D, RASA4, PTPN6, ARHGEF2, SGK1, PLEK, SOCS3, SPSB2, SPSB4, NFAM1, PRKCD, VAV1, PRKCB, DOK1, RASSF5, LAT2, RPS6KA1, PLCG2, HSPB1, LCP2	956	400	18082	1.56042	1	0.231971	0.634565	21.6071
GOTERM_BP_DIRECT	GO:0005975	carbohydrate metabolic process	20	0.013349	0.0130506	HEXA, GUSB, PDK3, G6PDX, PGD, HEXB, NPL, SLC3A2, FUCA1, MAN2B2, GBE1, GLA, CHST12, HK3, GFPT2, STBD1, MAN2B1, YDJC, GBA, B4GALT5	956	206	18082	1.83633	1	0.23209	0.634344	21.7122
GOTERM_BP_DIRECT	GO:0031954	positive regulation of protein autophosphorylation	5	0.00333725	0.0130606	RAP2B, RASSF2, GPNMB, SRC, NGF	956	18	18082	5.25395	1	0.231256	0.635907	21.727
GOTERM_BP_DIRECT	GO:0045579	positive regulation of B cell differentiation	5	0.00333725	0.0130606	IKZF1, NCKAP1L, INPP5D, MMP14, PNP	956	18	18082	5.25395	1	0.231256	0.635907	21.727
GOTERM_BP_DIRECT	GO:2000573	positive regulation of DNA biosynthetic process	5	0.00333725	0.0130606	C3AR1, ARRB2, PTK2B, MYC, SRC	956	18	18082	5.25395	1	0.231256	0.635907	21.727
GOTERM_BP_DIRECT	GO:0043277	apoptotic cell clearance	5	0.00333725	0.0130606	TYRO3, LRP1, TXNDC5, CCR2, GAS6	956	18	18082	5.25395	1	0.231256	0.635907	21.727
GOTERM_BP_DIRECT	GO:0043032	positive regulation of macrophage activation	5	0.00333725	0.0130606	IL4RA, LBP, IL33, THBS1, IFI204	956	18	18082	5.25395	1	0.231256	0.635907	21.727
GOTERM_BP_DIRECT	GO:0001774	microglial cell activation	5	0.00333725	0.0130606	AIF1, CX3CR1, TLR2, TLR7, TLR8	956	18	18082	5.25395	1	0.231256	0.635907	21.727
GOTERM_BP_DIRECT	GO:0048546	digestive tract morphogenesis	5	0.00333725	0.0130606	HIF1A, FGFR3, SFRP1, SFRP2, BCL2	956	18	18082	5.25395	1	0.231256	0.635907	21.727
GOTERM_BP_DIRECT	GO:0030889	negative regulation of B cell proliferation	5	0.00333725	0.0130606	FCGR2B, CD300A, INPP5D, CD24A, BTK	956	18	18082	5.25395	1	0.231256	0.635907	21.727
GOTERM_BP_DIRECT	GO:0048245	eosinophil chemotaxis	4	0.0026698	0.0133256	CCL2, LGALS3, CCL5, CCL7	956	10	18082	7.56569	1	0.234378	0.630082	22.1177
GOTERM_BP_DIRECT	GO:0043534	blood vessel endothelial cell migration	4	0.0026698	0.0133256	GPX1, PTK2B, AMOT, ADAM8	956	10	18082	7.56569	1	0.234378	0.630082	22.1177
GOTERM_BP_DIRECT	GO:0048662	negative regulation of smooth muscle cell proliferation	7	0.00467215	0.0138547	TRP53, APOD, AIF1, HMOX1, ACE2, NPPB, TRIB1	956	38	18082	3.4842	1	0.241493	0.617096	22.8922
GOTERM_BP_DIRECT	GO:0030097	hemopoiesis	11	0.00734195	0.0150503	SGPL1, PICALM, SFRP1, IKZF1, BCL2, CCR2, KLF11, RUNX1, TACC3, CSF1R, TGFB2	956	86	18082	2.41926	1	0.258435	0.587648	24.6157
GOTERM_BP_DIRECT	GO:0009636	response to toxic substance	11	0.00734195	0.0150503	GPX1, FOS, CDKN1A, NUPR1, BAX, BCL2, SLC30A4, TLR2, EPHX1, ASNS, CCL5	956	86	18082	2.41926	1	0.258435	0.587648	24.6157
GOTERM_BP_DIRECT	GO:0034103	regulation of tissue remodeling	3	0.00200235	0.015568	TRP53, GPNMB, THBS4	956	4	18082	14.1857	1	0.264996	0.576761	25.3506
GOTERM_BP_DIRECT	GO:0097411	hypoxia-inducible factor-1alpha signaling pathway	3	0.00200235	0.015568	CYBB, HIF1A, PDK3	956	4	18082	14.1857	1	0.264996	0.576761	25.3506
GOTERM_BP_DIRECT	GO:0048002	antigen processing and presentation of peptide antigen	3	0.00200235	0.015568	SLC11A1, H2-AA, CTSS	956	4	18082	14.1857	1	0.264996	0.576761	25.3506
GOTERM_BP_DIRECT	GO:0006564	L-serine biosynthetic process	3	0.00200235	0.015568	PHGDH, PSPH, PSAT1	956	4	18082	14.1857	1	0.264996	0.576761	25.3506
GOTERM_BP_DIRECT	GO:0046813	receptor-mediated virion attachment to host cell	3	0.00200235	0.015568	ICAM1, ACE2, GAS6	956	4	18082	14.1857	1	0.264996	0.576761	25.3506
GOTERM_BP_DIRECT	GO:2001199	negative regulation of dendritic cell differentiation	3	0.00200235	0.015568	H2-M3, TMEM176B, TMEM176A	956	4	18082	14.1857	1	0.264996	0.576761	25.3506
GOTERM_BP_DIRECT	GO:1903052	positive regulation of proteolysis involved in cellular protein catabolic process	3	0.00200235	0.015568	ATPIF1, CTSC, GBA	956	4	18082	14.1857	1	0.264996	0.576761	25.3506
GOTERM_BP_DIRECT	GO:2000483	negative regulation of interleukin-8 secretion	3	0.00200235	0.015568	ANXA1, SSC5D, ANXA4	956	4	18082	14.1857	1	0.264996	0.576761	25.3506
GOTERM_BP_DIRECT	GO:0071504	cellular response to heparin	3	0.00200235	0.015568	EGR1, SFRP1, SOX9	956	4	18082	14.1857	1	0.264996	0.576761	25.3506
GOTERM_BP_DIRECT	GO:0034154	toll-like receptor 7 signaling pathway	3	0.00200235	0.015568	UNC93B1, PIK3AP1, TLR7	956	4	18082	14.1857	1	0.264996	0.576761	25.3506
GOTERM_BP_DIRECT	GO:0033138	positive regulation of peptidyl-serine phosphorylation	10	0.0066745	0.0156541	ARRB2, CD44, SFRP2, HCLS1, BCL2, PAK1, PPP1R15A, GAS6, TGFB1, MIF	956	74	18082	2.55598	1	0.265173	0.576471	25.4721
GOTERM_BP_DIRECT	GO:0016601	Rac protein signal transduction	5	0.00333725	0.0158658	DBNL, EPS8, AIF1, RHOU, RHOG	956	19	18082	4.97743	1	0.267169	0.573215	25.7701
GOTERM_BP_DIRECT	GO:0070208	protein heterotrimerization	5	0.00333725	0.0158658	C1QTNF6, COL1A2, COL6A2, COL6A1, COL1A1	956	19	18082	4.97743	1	0.267169	0.573215	25.7701
GOTERM_BP_DIRECT	GO:2000045	regulation of G1/S transition of mitotic cell cycle	5	0.00333725	0.0158658	PID1, BID, PTPN6, ID2, PDPN	956	19	18082	4.97743	1	0.267169	0.573215	25.7701
GOTERM_BP_DIRECT	GO:0010951	negative regulation of endopeptidase activity	5	0.00333725	0.0158658	RENBP, SERPINB6A, SERPINE1, TIMP2, TIMP1	956	19	18082	4.97743	1	0.267169	0.573215	25.7701
GOTERM_BP_DIRECT	GO:0031214	biomineral tissue development	6	0.0040047	0.0167798	ASPN, ENPP1, TUFT1, TMEM119, ECM1, SPP1	956	29	18082	3.91329	1	0.279167	0.554136	27.0443
GOTERM_BP_DIRECT	GO:0030316	osteoclast differentiation	6	0.0040047	0.0167798	SBNO2, TNFRSF11A, GAB2, JUNB, TRF, CSF1R	956	29	18082	3.91329	1	0.279167	0.554136	27.0443
GOTERM_BP_DIRECT	GO:0051260	protein homooligomerization	19	0.0126815	0.0168007	BID, EEF1A1, GSDMD, DPYSL3, KCTD6, SHKBP1, C1QTNF7, LONP1, APP, BAX, HMOX1, KCTD17, RIPK3, ATPIF1, KCTD15, ENTPD2, KCTD11, THBS4, ANGPTL4	956	197	18082	1.82421	1	0.278354	0.555403	27.0732
GOTERM_BP_DIRECT	GO:0050852	T cell receptor signaling pathway	8	0.0053396	0.0170685	FYB, PTPRC, ENAH, PLCG2, CACNB3, THEMIS2, VASP, LCP2	956	51	18082	2.96694	1	0.281017	0.551268	27.4425
GOTERM_BP_DIRECT	GO:0006986	response to unfolded protein	8	0.0053396	0.0170685	HSP90AA1, CHAC1, HSPB1, PARK2, THBS1, EDEM1, DDIT3, THBS4	956	51	18082	2.96694	1	0.281017	0.551268	27.4425
GOTERM_BP_DIRECT	GO:0097190	apoptotic signaling pathway	8	0.0053396	0.0170685	SGPL1, TNFRSF11A, PTGIS, BBC3, BAX, MLLT11, DAP, CD24A	956	51	18082	2.96694	1	0.281017	0.551268	27.4425
GOTERM_BP_DIRECT	GO:0021915	neural tube development	8	0.0053396	0.0170685	NOG, DACT1, SFRP1, SFRP2, PLOD3, PHGDH, ITPK1, TGFB1	956	51	18082	2.96694	1	0.281017	0.551268	27.4425
GOTERM_BP_DIRECT	GO:0032355	response to estradiol	12	0.0080094	0.0175174	TXNIP, BID, FOSL2, CTGF, GRN, ANXA1, PTN, POSTN, COL1A1, FCGR1, MYC, TGFB1	956	101	18082	2.24723	1	0.286159	0.543392	28.0574
GOTERM_BP_DIRECT	GO:0030728	ovulation	4	0.0026698	0.0176132	TNFAIP6, IL4RA, MYC, HPGD	956	11	18082	6.8779	1	0.286367	0.543078	28.188
GOTERM_BP_DIRECT	GO:1990440	positive regulation of transcription from RNA polymerase II promoter in response to endoplasmic reticulum stress	4	0.0026698	0.0176132	TRP53, ATF4, ATF3, DDIT3	956	11	18082	6.8779	1	0.286367	0.543078	28.188
GOTERM_BP_DIRECT	GO:0002281	macrophage activation involved in immune response	4	0.0026698	0.0176132	SBNO2, LBP, IL33, TYROBP	956	11	18082	6.8779	1	0.286367	0.543078	28.188
GOTERM_BP_DIRECT	GO:0045577	regulation of B cell differentiation	4	0.0026698	0.0176132	PTPRC, PTPN6, NFAM1, CD24A	956	11	18082	6.8779	1	0.286367	0.543078	28.188
GOTERM_BP_DIRECT	GO:0008154	actin polymerization or depolymerization	4	0.0026698	0.0176132	ENAH, CAP1, WAS, VASP	956	11	18082	6.8779	1	0.286367	0.543078	28.188
GOTERM_BP_DIRECT	GO:0051901	positive regulation of mitochondrial depolarization	4	0.0026698	0.0176132	P2RX7, TSPO, MLLT11, MYOC	956	11	18082	6.8779	1	0.286367	0.543078	28.188
GOTERM_BP_DIRECT	GO:0050714	positive regulation of protein secretion	7	0.00467215	0.0176268	P2RX7, PTGER4, TGFB3, IGF1, ANKRD1, TGFB1, TGFB2	956	40	18082	3.30999	1	0.285444	0.544479	28.2066
GOTERM_BP_DIRECT	GO:0034446	substrate adhesion-dependent cell spreading	7	0.00467215	0.0176268	TYRO3, SFRP1, AKIP1, FERMT3, ITGB3, SRC, FN1	956	40	18082	3.30999	1	0.285444	0.544479	28.2066
GOTERM_BP_DIRECT	GO:0030036	actin cytoskeleton organization	15	0.0100117	0.0181104	ENAH, SPIRE1, TMSB10, RHOU, VASP, CORO1B, PFN1, CORO1A, DOCK2, RAC2, SFRP1, AMOT, CAP1, PAK1, RHOG	956	142	18082	1.99798	1	0.290939	0.536198	28.8622
GOTERM_BP_DIRECT	GO:0090090	negative regulation of canonical Wnt signaling pathway	12	0.0080094	0.0187316	EGR1, DAB2, NOG, DACT1, SFRP1, SFRP2, RGS19, PARK2, SOX17, FRZB, SOX9, DDIT3	956	102	18082	2.2252	1	0.298192	0.525504	29.6962
GOTERM_BP_DIRECT	GO:0045860	positive regulation of protein kinase activity	9	0.00600705	0.0189496	CDKN1A, ARRB2, PTK2B, RASSF2, RELN, GAS6, IQGAP1, LCP2, CYR61	956	64	18082	2.65981	1	0.299967	0.522926	29.9867
GOTERM_BP_DIRECT	GO:0042102	positive regulation of T cell proliferation	9	0.00600705	0.0189496	PTPRC, CORO1A, CCDC88B, AIF1, ANXA1, NCKAP1L, CCL5, PNP, SASH3	956	64	18082	2.65981	1	0.299967	0.522926	29.9867
GOTERM_BP_DIRECT	GO:0006629	lipid metabolic process	36	0.0240282	0.0190065	CYB5R3, ACOX2, CYB5R1, CERS6, ELOVL1, GPX1, PTGIS, APOD, SMPDL3B, APOE, CH25H, APOBR, PLA1A, AGPAT4, HPGDS, ACSL5, GBA, IAH1, PLD3, CPT1C, SOAT1, SGPL1, PLA2G15, TBXAS1, SPTLC2, IL1RN, PLD4, ACACA, CYP4V3, LPCAT2, PLA2G4A, NPC2, PLCG2, PLA2G7, AACS, HPGD	956	459	18082	1.48347	1	0.29959	0.523472	30.0623
GOTERM_BP_DIRECT	GO:0022409	positive regulation of cell-cell adhesion	5	0.00333725	0.0190215	CCL2, CCR5, FSTL3, CD24A, KIF26B	956	20	18082	4.72856	1	0.298664	0.524817	30.0822
GOTERM_BP_DIRECT	GO:0042149	cellular response to glucose starvation	6	0.0040047	0.0192837	TRP53, ATF4, BCL2, SLC2A1, UPP1, ASNS	956	30	18082	3.78285	1	0.300993	0.521444	30.4296
GOTERM_BP_DIRECT	GO:0051602	response to electrical stimulus	6	0.0040047	0.0192837	P2RX7, BTG2, AIF1, SRC, S100A13, CD14	956	30	18082	3.78285	1	0.300993	0.521444	30.4296
GOTERM_BP_DIRECT	GO:0032715	negative regulation of interleukin-6 production	6	0.0040047	0.0192837	TNFRSF1A, NLRC3, ARRB2, NCKAP1L, GAS6, GBA	956	30	18082	3.78285	1	0.300993	0.521444	30.4296
GOTERM_BP_DIRECT	GO:0090200	positive regulation of release of cytochrome c from mitochondria	6	0.0040047	0.0192837	BID, TRP53, BBC3, BAX, MLLT11, PLAUR	956	30	18082	3.78285	1	0.300993	0.521444	30.4296
GOTERM_BP_DIRECT	GO:0007017	microtubule-based process	7	0.00467215	0.0197538	TUBB2B, DYNLL1, TUBB2A, MAP1B, TUBA1A, TUBB3, TUBA1C	956	41	18082	3.22926	1	0.305993	0.514288	31.0484
GOTERM_BP_DIRECT	GO:0018108	peptidyl-tyrosine phosphorylation	9	0.00600705	0.0206433	PTPN6, FGFR3, PTK2B, HCK, RELN, FES, SRC, CSF1R, BTK	956	65	18082	2.61889	1	0.316272	0.499939	32.2049
GOTERM_BP_DIRECT	GO:0071277	cellular response to calcium ion	8	0.0053396	0.0207645	FOS, ALOX5AP, EDN1, CHP2, CPNE2, RASA4, JUNB, IQGAP1	956	53	18082	2.85498	1	0.316658	0.49941	32.3611
GOTERM_BP_DIRECT	GO:0009968	negative regulation of signal transduction	8	0.0053396	0.0207645	RGS10, ARRB2, SOCS3, UBASH3B, RGS19, INPP5D, RGS16, PMEPA1	956	53	18082	2.85498	1	0.316658	0.49941	32.3611
GOTERM_BP_DIRECT	GO:0007160	cell-matrix adhesion	10	0.0066745	0.0214634	CTGF, COL3A1, ITGB5, ITGB2, ZYX, ITGB3, CD63, ADAM8, SIRPA, FN1	956	78	18082	2.4249	1	0.324283	0.489076	33.255
GOTERM_BP_DIRECT	GO:0012501	programmed cell death	6	0.0040047	0.0220209	TRP53, P2RX7, GSDMD, STK17B, RIPK3, EDA2R	956	31	18082	3.66082	1	0.330023	0.481456	33.96
GOTERM_BP_DIRECT	GO:0072332	intrinsic apoptotic signaling pathway by p53 class mediator	6	0.0040047	0.0220209	TRP53, ZFP385B, BBC3, BAX, SHISA5, EDA2R	956	31	18082	3.66082	1	0.330023	0.481456	33.96
GOTERM_BP_DIRECT	GO:0055072	iron ion homeostasis	7	0.00467215	0.0220488	SLC11A1, PICALM, HMOX1, BDH2, STEAP1, TRF, B2M	956	42	18082	3.15237	1	0.329194	0.482548	33.9952
GOTERM_BP_DIRECT	GO:0097192	extrinsic apoptotic signaling pathway in absence of ligand	7	0.00467215	0.0220488	UNC5B, BCL2A1B, BAX, BCL2, MKNK1, IGF1, NGF	956	42	18082	3.15237	1	0.329194	0.482548	33.9952
GOTERM_BP_DIRECT	GO:0070373	negative regulation of ERK1 and ERK2 cascade	9	0.00600705	0.0224415	DUSP4, DAB2, FBLN1, ATF3, ACE2, IGF1, TNIP1, DYNLT1B, DUSP6	956	66	18082	2.57921	1	0.332823	0.477786	34.4873
GOTERM_BP_DIRECT	GO:0043547	positive regulation of GTPase activity	15	0.0100117	0.0224807	ICAM1, CCL2, PREX1, CCL9, S100A10, CCL8, CCL5, RGS16, VAV1, CCL7, CCL6, RGS10, CCL12, SH3BGRL3, BIN1	956	146	18082	1.94324	1	0.332129	0.478693	34.5362
GOTERM_BP_DIRECT	GO:0090280	positive regulation of calcium ion import	5	0.00333725	0.0225386	CCL12, CCL2, LGALS3, SERPINE1, STC1	956	21	18082	4.50339	1	0.331666	0.479299	34.6084
GOTERM_BP_DIRECT	GO:0071398	cellular response to fatty acid	5	0.00333725	0.0225386	PID1, PDK3, EDN1, SRC, PTAFR	956	21	18082	4.50339	1	0.331666	0.479299	34.6084
GOTERM_BP_DIRECT	GO:0030500	regulation of bone mineralization	5	0.00333725	0.0225386	OMD, PTK2B, MGP, OSTN, ECM1	956	21	18082	4.50339	1	0.331666	0.479299	34.6084
GOTERM_BP_DIRECT	GO:0051894	positive regulation of focal adhesion assembly	5	0.00333725	0.0225386	PTPRJ, S100A10, COL16A1, MYOC, IQGAP1	956	21	18082	4.50339	1	0.331666	0.479299	34.6084
GOTERM_BP_DIRECT	GO:0045648	positive regulation of erythrocyte differentiation	5	0.00333725	0.0225386	INHBA, HIF1A, ID2, NCKAP1L, INPP5D	956	21	18082	4.50339	1	0.331666	0.479299	34.6084
GOTERM_BP_DIRECT	GO:0032233	positive regulation of actin filament bundle assembly	4	0.0026698	0.0225774	PFN1, PLEK, LIMK1, SYNPO2L	956	12	18082	6.30474	1	0.330977	0.480202	34.6568
GOTERM_BP_DIRECT	GO:0035457	cellular response to interferon-alpha	4	0.0026698	0.0225774	IFIT3, MYC, GAS6, IFI204	956	12	18082	6.30474	1	0.330977	0.480202	34.6568
GOTERM_BP_DIRECT	GO:0051764	actin crosslink formation	4	0.0026698	0.0225774	EPS8, ACTN1, DPYSL3, LCP1	956	12	18082	6.30474	1	0.330977	0.480202	34.6568
GOTERM_BP_DIRECT	GO:0045926	negative regulation of growth	4	0.0026698	0.0225774	HIF1A, BBC3, MT2, MT1	956	12	18082	6.30474	1	0.330977	0.480202	34.6568
GOTERM_BP_DIRECT	GO:0003151	outflow tract morphogenesis	8	0.0053396	0.0228065	NOG, HIF1A, SFRP2, TGFBR2, FZD1, SOX17, THBS1, TGFB2	956	54	18082	2.80211	1	0.332574	0.478112	34.9415
GOTERM_BP_DIRECT	GO:0045944	positive regulation of transcription from RNA polymerase II promoter	68	0.0453866	0.0239648	AKNA, HMGN3, NOG, FOSL2, LMO2, ELF4, HEXB, EDN1, SPI1, FSTL3, TLR2, TGFB3, NFKB2, TGFB1, BATF, FOS, APP, TMEM173, SOX17, IFRD1, TNIP1, MYC, SERTAD1, CYR61, EGR1, PID1, ARHGEF2, EGR2, RELB, ARID5A, CHP2, JUNB, MED10, DDIT3, INHBA, HIF1A, FOXC2, SBNO2, LUM, PF4, IL33, SOX9, SLC11A1, TNFRSF1A, PFN1, BCL3, RUNX1, ETV5, TRP53, MAF, CEBPA, IKZF1, MAFB, CEBPD, HCLS1, IGF1, NR4A1, NR4A3, PARK2, PLAC8, AT…	956	995	18082	1.29263	1	0.34512	0.462029	36.3636
GOTERM_BP_DIRECT	GO:0030855	epithelial cell differentiation	9	0.00600705	0.0243474	ANXA7, LGALS3, FZD1, BDH2, CTSB, ID3, CD63, TAGLN2, ANXA4	956	67	18082	2.54072	1	0.348399	0.457923	36.8268
GOTERM_BP_DIRECT	GO:0043407	negative regulation of MAP kinase activity	7	0.00467215	0.0245169	PTPRJ, PTPN6, CD300A, APOE, UCHL1, PRKCD, GBA	956	43	18082	3.07906	1	0.349181	0.45695	37.031
GOTERM_BP_DIRECT	GO:0030890	positive regulation of B cell proliferation	7	0.00467215	0.0245169	PTPRC, CDKN1A, IRS2, BCL2, NCKAP1L, SASH3, MIF	956	43	18082	3.07906	1	0.349181	0.45695	37.031
GOTERM_BP_DIRECT	GO:0006508	proteolysis	43	0.0287003	0.0248737	DPP3, SCPEP1, PSMB10, CNDP2, LGMN, UCHL1, PAMR1, MMP23, MMP2, OTUB2, PCOLCE, C1RA, ECE2, ACE, LONP1, HTRA4, ADAM8, TNIP1, DPP7, PSMD8, DPEP2, PLAT, CTSZ, CFB, PRSS57, MMP19, CPXM2, CTSS, RHBDD1, MMP14, MMP12, NRIP2, CTSL, CTSK, CASP12, CPXM1, ACE2, CTSD, ADAMTS1, RELN, CTSC, CTSB, ADAMTS2	956	582	18082	1.39744	1	0.352102	0.453332	37.4587
GOTERM_BP_DIRECT	GO:0050853	B cell receptor signaling pathway	8	0.0053396	0.0249829	PTPRC, PTPN6, LAT2, BCL2, PLCG2, NCKAP1L, NFAM1, PRKCB	956	55	18082	2.75116	1	0.352171	0.453247	37.5892
GOTERM_BP_DIRECT	GO:0045071	negative regulation of viral genome replication	6	0.0040047	0.0249981	APOBEC3, BST2, IFITM2, IFITM3, FAM111A, CCL5	956	32	18082	3.54642	1	0.35117	0.454483	37.6072
GOTERM_BP_DIRECT	GO:0010936	negative regulation of macrophage cytokine production	3	0.00200235	0.0250432	TGFB3, TGFB1, TGFB2	956	5	18082	11.3485	1	0.350516	0.455292	37.661
GOTERM_BP_DIRECT	GO:0033625	positive regulation of integrin activation	3	0.00200235	0.0250432	PLEK, FOXC2, CD24A	956	5	18082	11.3485	1	0.350516	0.455292	37.661
GOTERM_BP_DIRECT	GO:0002904	positive regulation of B cell apoptotic process	3	0.00200235	0.0250432	BAX, MYC, CD24A	956	5	18082	11.3485	1	0.350516	0.455292	37.661
GOTERM_BP_DIRECT	GO:0010757	negative regulation of plasminogen activation	3	0.00200235	0.0250432	SERPINE2, SERPINE1, THBS1	956	5	18082	11.3485	1	0.350516	0.455292	37.661
GOTERM_BP_DIRECT	GO:0010572	positive regulation of platelet activation	3	0.00200235	0.0250432	PTPRJ, PLEK, PDPN	956	5	18082	11.3485	1	0.350516	0.455292	37.661
GOTERM_BP_DIRECT	GO:0050859	negative regulation of B cell receptor signaling pathway	3	0.00200235	0.0250432	PTPN6, LPXN, CD300A	956	5	18082	11.3485	1	0.350516	0.455292	37.661
GOTERM_BP_DIRECT	GO:0032232	negative regulation of actin filament bundle assembly	3	0.00200235	0.0250432	PFN1, PARK2, DBN1	956	5	18082	11.3485	1	0.350516	0.455292	37.661
GOTERM_BP_DIRECT	GO:0098542	defense response to other organism	3	0.00200235	0.0250432	TLR13, NRROS, TLR8	956	5	18082	11.3485	1	0.350516	0.455292	37.661
GOTERM_BP_DIRECT	GO:0032613	interleukin-10 production	3	0.00200235	0.0250432	G6PDX, TLR2, PRKCD	956	5	18082	11.3485	1	0.350516	0.455292	37.661
GOTERM_BP_DIRECT	GO:0007044	cell-substrate junction assembly	3	0.00200235	0.0250432	ITGA5, ITGB3, FN1	956	5	18082	11.3485	1	0.350516	0.455292	37.661
GOTERM_BP_DIRECT	GO:0071800	podosome assembly	3	0.00200235	0.0250432	SH3PXD2B, DBNL, BIN2	956	5	18082	11.3485	1	0.350516	0.455292	37.661
GOTERM_BP_DIRECT	GO:0032092	positive regulation of protein binding	9	0.00600705	0.0263638	ACE, TMEM173, DACT1, PLK2, TRIB3, PARK2, LFNG, B2M, NGF	956	68	18082	2.50335	1	0.364131	0.438742	39.2157
GOTERM_BP_DIRECT	GO:0051592	response to calcium ion	9	0.00600705	0.0263638	TXNIP, ANXA7, PLA2G4A, P2RX7, APOBEC1, PTK2B, NPPB, SPARC, THBS1	956	68	18082	2.50335	1	0.364131	0.438742	39.2157
GOTERM_BP_DIRECT	GO:1902895	positive regulation of pri-miRNA transcription from RNA polymerase II promoter	5	0.00333725	0.0264259	FOS, HIF1A, SPI1, TGFB1, GNL3	956	22	18082	4.29869	1	0.36363	0.43934	39.2879
GOTERM_BP_DIRECT	GO:0002687	positive regulation of leukocyte migration	5	0.00333725	0.0264259	TRP53, CCL12, CCL2, TLR2, ITGB3	956	22	18082	4.29869	1	0.36363	0.43934	39.2879
GOTERM_BP_DIRECT	GO:0000902	cell morphogenesis	10	0.0066745	0.0267349	PSMB10, ARHGEF2, P2RX7, LST1, PDPN, BCL2, UNC93B1, CAP1, ADAM8, TGFB2	956	81	18082	2.33509	1	0.365844	0.436704	39.646
GOTERM_BP_DIRECT	GO:1901215	negative regulation of neuron death	8	0.0053396	0.0272974	SERPINF1, APOE, IGF1, PARK2, CCL5, GPNMB, MDK, GBA	956	56	18082	2.70203	1	0.370782	0.430881	40.2927
GOTERM_BP_DIRECT	GO:0030178	negative regulation of Wnt signaling pathway	8	0.0053396	0.0272974	MDFI, LRP1, DACT1, SFRP1, SFRP2, SOX17, FRZB, TSKU	956	56	18082	2.70203	1	0.370782	0.430881	40.2927
GOTERM_BP_DIRECT	GO:0050829	defense response to Gram-negative bacterium	8	0.0053396	0.0272974	SLC11A1, LYZ2, APP, GSDMD, SERPINE1, LBP, SSC5D, B2M	956	56	18082	2.70203	1	0.370782	0.430881	40.2927
GOTERM_BP_DIRECT	GO:0045651	positive regulation of macrophage differentiation	4	0.0026698	0.0282207	ID2, HCLS1, PF4, TRIB1	956	13	18082	5.81976	1	0.379497	0.420791	41.3399
GOTERM_BP_DIRECT	GO:0090179	planar cell polarity pathway involved in neural tube closure	4	0.0026698	0.0282207	SFRP1, SFRP2, PTK7, FZD1	956	13	18082	5.81976	1	0.379497	0.420791	41.3399
GOTERM_BP_DIRECT	GO:0032147	activation of protein kinase activity	6	0.0040047	0.0282216	SLC11A1, TGFBR2, RIPK3, ITGB3, PRKCD, TGFB2	956	33	18082	3.43895	1	0.378307	0.422156	41.3409
GOTERM_BP_DIRECT	GO:0006469	negative regulation of protein kinase activity	11	0.00734195	0.0282222	ASPN, PTPRC, BGN, SOCS3, UBASH3B, GADD45G, TRIB3, HSPB1, GADD45B, GADD45A, TRIB1	956	95	18082	2.19007	1	0.377121	0.42352	41.3416
GOTERM_BP_DIRECT	GO:0071222	cellular response to lipopolysaccharide	19	0.0126815	0.0285138	MRC1, ICAM1, TSPO, SBNO2, CCL2, LITAF, FCGR4, ANKRD1, CPEB1, SRC, B2M, TNFRSF1B, CXCL16, IRF8, SERPINE1, CX3CR1, LBP, CD300LB, CD14	956	209	18082	1.71948	1	0.379013	0.421346	41.6687
GOTERM_BP_DIRECT	GO:0045727	positive regulation of translation	8	0.0053396	0.0297533	EIF6, PTK2B, BCL3, CPEB1, FAM129A, THBS1, PTAFR, SERP1	956	57	18082	2.65463	1	0.390723	0.408131	43.04
GOTERM_BP_DIRECT	GO:0007173	epidermal growth factor receptor signaling pathway	7	0.00467215	0.0299909	PTK2B, TGFA, FES, SOX9, SRC, TGFB1, IQGAP1	956	45	18082	2.94221	1	0.391957	0.406762	43.2994
GOTERM_BP_DIRECT	GO:0051781	positive regulation of cell division	7	0.00467215	0.0299909	TGFB3, PTN, TGFA, MDK, TGFB1, THBS4, TGFB2	956	45	18082	2.94221	1	0.391957	0.406762	43.2994
GOTERM_BP_DIRECT	GO:0016239	positive regulation of macroautophagy	5	0.00333725	0.0306899	HIF1A, SQSTM1, HMOX1, SESN2, GBA	956	23	18082	4.11179	1	0.39786	0.400269	44.0559
GOTERM_BP_DIRECT	GO:0010243	response to organonitrogen compound	5	0.00333725	0.0306899	CDKN1A, VKORC1, ABCC4, AACS, NNMT	956	23	18082	4.11179	1	0.39786	0.400269	44.0559
GOTERM_BP_DIRECT	GO:0048041	focal adhesion assembly	5	0.00333725	0.0306899	RCC2, PTK2B, BCL2, ACTN1, RHOD	956	23	18082	4.11179	1	0.39786	0.400269	44.0559
GOTERM_BP_DIRECT	GO:0042110	T cell activation	6	0.0040047	0.0316966	CD48, DOCK2, NLRC3, VAV1, WAS, TGFB1	956	34	18082	3.3378	1	0.406729	0.390695	45.1286
GOTERM_BP_DIRECT	GO:0001843	neural tube closure	11	0.00734195	0.0320078	PFN1, ENAH, NOG, SFRP1, SFRP2, PTK7, TGIF1, MTHFD1L, VASP, TGFB1, TGFB2	956	97	18082	2.14491	1	0.408586	0.388716	45.4564
GOTERM_BP_DIRECT	GO:0007599	hemostasis	7	0.00467215	0.0330051	P2RY12, ANXA7, PROCR, GP1BB, F13A1, SERPING1, F2R	956	46	18082	2.87825	1	0.41711	0.379749	46.494
GOTERM_BP_DIRECT	GO:0001568	blood vessel development	9	0.00600705	0.0331025	HIF1A, COL3A1, SPHK1, COL1A2, FOXC2, COL1A1, LOX, COL5A1, TGFB2	956	71	18082	2.39758	1	0.416822	0.38005	46.5943
GOTERM_BP_DIRECT	GO:0008584	male gonad development	12	0.0080094	0.0345133	CTSL, INHBA, TNFRSF10B, NUPR1, SFRP1, SFRP2, BAX, BCL2, FSTL3, MMP14, SOX9, TGFB2	956	112	18082	2.02652	1	0.429056	0.367486	48.0278
GOTERM_BP_DIRECT	GO:0060252	positive regulation of glial cell proliferation	4	0.0026698	0.0345386	TSPO, VIM, MYC, ETV5	956	14	18082	5.40406	1	0.428053	0.368503	48.0532
GOTERM_BP_DIRECT	GO:0033160	positive regulation of protein import into nucleus, translocation	4	0.0026698	0.0345386	TNFRSF1A, TMEM173, HSP90AA1, IGF1	956	14	18082	5.40406	1	0.428053	0.368503	48.0532
GOTERM_BP_DIRECT	GO:0034122	negative regulation of toll-like receptor signaling pathway	4	0.0026698	0.0345386	TYRO3, ARRB2, SMPDL3B, PIK3AP1	956	14	18082	5.40406	1	0.428053	0.368503	48.0532
GOTERM_BP_DIRECT	GO:0032743	positive regulation of interleukin-2 production	4	0.0026698	0.0345386	CCR2, ANXA1, RUNX1, SASH3	956	14	18082	5.40406	1	0.428053	0.368503	48.0532
GOTERM_BP_DIRECT	GO:0051895	negative regulation of focal adhesion assembly	4	0.0026698	0.0345386	APOD, RCC2, MMP14, SRC	956	14	18082	5.40406	1	0.428053	0.368503	48.0532
GOTERM_BP_DIRECT	GO:0045821	positive regulation of glycolytic process	4	0.0026698	0.0345386	P2RX7, IGF1, MYC, MIF	956	14	18082	5.40406	1	0.428053	0.368503	48.0532
GOTERM_BP_DIRECT	GO:0048246	macrophage chemotaxis	4	0.0026698	0.0345386	CCL12, CCL2, LGALS3, CX3CR1	956	14	18082	5.40406	1	0.428053	0.368503	48.0532
GOTERM_BP_DIRECT	GO:0030041	actin filament polymerization	5	0.00333725	0.0353353	AIF1, HCLS1, ARPC4, GAS7, WAS	956	24	18082	3.94046	1	0.434261	0.362249	48.8461
GOTERM_BP_DIRECT	GO:2001171	positive regulation of ATP biosynthetic process	3	0.00200235	0.0362628	PID1, PARK2, MYC	956	6	18082	9.45711	1	0.441558	0.355012	49.7548
GOTERM_BP_DIRECT	GO:1990314	cellular response to insulin-like growth factor stimulus	3	0.00200235	0.0362628	IGF1, CCNA2, TGFB1	956	6	18082	9.45711	1	0.441558	0.355012	49.7548
GOTERM_BP_DIRECT	GO:0001957	intramembranous ossification	3	0.00200235	0.0362628	CTSK, COL1A1, MMP2	956	6	18082	9.45711	1	0.441558	0.355012	49.7548
GOTERM_BP_DIRECT	GO:0015807	L-amino acid transport	3	0.00200235	0.0362628	SLC7A8, SLC7A5, SLC43A2	956	6	18082	9.45711	1	0.441558	0.355012	49.7548
GOTERM_BP_DIRECT	GO:0070234	positive regulation of T cell apoptotic process	3	0.00200235	0.0362628	SIGLEC1, PRELID1, CCL5	956	6	18082	9.45711	1	0.441558	0.355012	49.7548
GOTERM_BP_DIRECT	GO:0036006	cellular response to macrophage colony-stimulating factor stimulus	3	0.00200235	0.0362628	CCL2, PDE1B, CSF1R	956	6	18082	9.45711	1	0.441558	0.355012	49.7548
GOTERM_BP_DIRECT	GO:0002819	regulation of adaptive immune response	3	0.00200235	0.0362628	CD48, IRF7, RIPK3	956	6	18082	9.45711	1	0.441558	0.355012	49.7548
GOTERM_BP_DIRECT	GO:0070245	positive regulation of thymocyte apoptotic process	3	0.00200235	0.0362628	TRP53, BBC3, ADAM8	956	6	18082	9.45711	1	0.441558	0.355012	49.7548
GOTERM_BP_DIRECT	GO:0032269	negative regulation of cellular protein metabolic process	3	0.00200235	0.0362628	EDN1, MIF, GBA	956	6	18082	9.45711	1	0.441558	0.355012	49.7548
GOTERM_BP_DIRECT	GO:0061052	negative regulation of cell growth involved in cardiac muscle cell development	3	0.00200235	0.0362628	G6PDX, PAK1, PI16	956	6	18082	9.45711	1	0.441558	0.355012	49.7548
GOTERM_BP_DIRECT	GO:0010940	positive regulation of necrotic cell death	3	0.00200235	0.0362628	TSPO, HEBP2, RIPK3	956	6	18082	9.45711	1	0.441558	0.355012	49.7548
GOTERM_BP_DIRECT	GO:2000271	positive regulation of fibroblast apoptotic process	3	0.00200235	0.0362628	BID, SFRP1, STK17B	956	6	18082	9.45711	1	0.441558	0.355012	49.7548
GOTERM_BP_DIRECT	GO:0006563	L-serine metabolic process	3	0.00200235	0.0362628	SHMT1, PHGDH, PSPH	956	6	18082	9.45711	1	0.441558	0.355012	49.7548
GOTERM_BP_DIRECT	GO:0033033	negative regulation of myeloid cell apoptotic process	3	0.00200235	0.0362628	BCL2, CLEC5A, MIF	956	6	18082	9.45711	1	0.441558	0.355012	49.7548
GOTERM_BP_DIRECT	GO:0042552	myelination	8	0.0053396	0.0379999	MYO5A, EGR2, HEXA, HEXB, CLDN5, LPAR1, PMP22, TGFB1	956	60	18082	2.5219	1	0.455953	0.34108	51.4158
GOTERM_BP_DIRECT	GO:0043434	response to peptide hormone	9	0.00600705	0.0381942	SERPINA3N, GATM, BTG2, CTGF, ANXA1, NPPB, COL1A1, SPARC, TIMP1	956	73	18082	2.33189	1	0.456408	0.340646	51.5983
GOTERM_BP_DIRECT	GO:0071364	cellular response to epidermal growth factor stimulus	6	0.0040047	0.0394184	EEF1A1, DAB2, COL1A1, SOX9, MYC, IQGAP1	956	36	18082	3.15237	1	0.465861	0.331744	52.7335
GOTERM_BP_DIRECT	GO:0045786	negative regulation of cell cycle	6	0.0040047	0.0394184	CEBPA, INHBA, NUPR1, NR4A1, HPGD, TGFB1	956	36	18082	3.15237	1	0.465861	0.331744	52.7335
GOTERM_BP_DIRECT	GO:0001657	ureteric bud development	7	0.00467215	0.0396056	NOG, SFRP1, BCL2, CRLF1, FOXC2, VCAN, TGFB1	956	48	18082	2.75832	1	0.466209	0.331419	52.9048
GOTERM_BP_DIRECT	GO:2000377	regulation of reactive oxygen species metabolic process	5	0.00333725	0.0403647	EIF6, PID1, PDK3, RIPK3, PARK2	956	25	18082	3.78285	1	0.471451	0.326563	53.5937
GOTERM_BP_DIRECT	GO:0034612	response to tumor necrosis factor	5	0.00333725	0.0403647	GSS, TNFRSF11A, CXCL16, CCL5, CD14	956	25	18082	3.78285	1	0.471451	0.326563	53.5937
GOTERM_BP_DIRECT	GO:0048010	vascular endothelial growth factor receptor signaling pathway	5	0.00333725	0.0403647	CCL2, PTK2B, FOXC2, VAV1, SRC	956	25	18082	3.78285	1	0.471451	0.326563	53.5937
GOTERM_BP_DIRECT	GO:0001816	cytokine production	5	0.00333725	0.0403647	BATF, IRAK4, MAF, G6PDX, PTAFR	956	25	18082	3.78285	1	0.471451	0.326563	53.5937
GOTERM_BP_DIRECT	GO:1903204	negative regulation of oxidative stress-induced neuron death	4	0.0026698	0.0415212	ATF4, FZD1, NR4A3, PARK2	956	15	18082	5.04379	1	0.479941	0.318812	54.6247
GOTERM_BP_DIRECT	GO:0033627	cell adhesion mediated by integrin	4	0.0026698	0.0415212	ICAM1, ITGA5, ITGB3, COL16A1	956	15	18082	5.04379	1	0.479941	0.318812	54.6247
GOTERM_BP_DIRECT	GO:0032481	positive regulation of type I interferon production	4	0.0026698	0.0415212	TMEM173, IRF7, PLCG2, CD14	956	15	18082	5.04379	1	0.479941	0.318812	54.6247
GOTERM_BP_DIRECT	GO:0071380	cellular response to prostaglandin E stimulus	4	0.0026698	0.0415212	P2RY6, SFRP1, PTGER4, ACACA	956	15	18082	5.04379	1	0.479941	0.318812	54.6247
GOTERM_BP_DIRECT	GO:0008219	cell death	6	0.0040047	0.0436716	HMOX1, RGS19, PMP22, EMP3, EMP1, TGFB2	956	37	18082	3.06717	1	0.496345	0.304216	56.4846
GOTERM_BP_DIRECT	GO:0030501	positive regulation of bone mineralization	6	0.0040047	0.0436716	P2RX7, FGFR3, TGFB3, GPM6B, TMEM119, TGFB1	956	37	18082	3.06717	1	0.496345	0.304216	56.4846
GOTERM_BP_DIRECT	GO:0007399	nervous system development	29	0.019356	0.0440176	RTN4, ENAH, BEX1, TTLL7, SLC7A5, GNG8, FOS, APP, SERPINE2, ATXN10, AVIL, DLG2, THBS4, CHAC1, MAP1B, ENC1, PHF10, IGF1, DPYSL3, MAFK, GAS7, SLIT3, NUMBL, NBL1, DACT1, NME1, BAX, DBN1, KCTD11	956	377	18082	1.45494	1	0.497843	0.302907	56.7771
GOTERM_BP_DIRECT	GO:0001932	regulation of protein phosphorylation	8	0.0053396	0.0442563	PIK3CG, ARRB2, SOCS3, IGF1, SESN2, TLR7, TLR8, FN1	956	62	18082	2.44055	1	0.498468	0.302363	56.9777
GOTERM_BP_DIRECT	GO:0008203	cholesterol metabolic process	10	0.0066745	0.0451075	CEBPA, CYB5R3, SOAT1, APP, LRP1, NPC2, APOE, CH25H, APOBR, ABCG1	956	89	18082	2.12519	1	0.503944	0.297618	57.6861
GOTERM_BP_DIRECT	GO:0007267	cell-cell signaling	11	0.00734195	0.0454731	WISP2, FGFR3, CCR5, PANX1, CTGF, STAB1, CCR1, EDN1, FZD1, CCL5, CYR61	956	103	18082	2.01997	1	0.505532	0.296251	57.9869
GOTERM_BP_DIRECT	GO:0032967	positive regulation of collagen biosynthetic process	5	0.00333725	0.045779	CCL2, CTGF, TGFB3, TGFB1, F2R	956	26	18082	3.63735	1	0.506641	0.2953	58.2371
GOTERM_BP_DIRECT	GO:0070371	ERK1 and ERK2 cascade	5	0.00333725	0.045779	FGFR3, PTGER4, IGF1, SOX9, TRF	956	26	18082	3.63735	1	0.506641	0.2953	58.2371
GOTERM_BP_DIRECT	GO:0045861	negative regulation of proteolysis	5	0.00333725	0.045779	PLAT, TRP53, SERPINE2, CSTB, TIMP2	956	26	18082	3.63735	1	0.506641	0.2953	58.2371
GOTERM_BP_DIRECT	GO:0034599	cellular response to oxidative stress	8	0.0053396	0.0476186	PYCR1, LONP1, G6PDX, SESN2, ETV5, PRKCD, ALDH3B1, SRXN1	956	63	18082	2.40181	1	0.519495	0.284419	59.7121
GOTERM_BP_DIRECT	GO:0030879	mammary gland development	6	0.0040047	0.0481893	IRS2, NME1, TGFB3, IGF1, SOX9, TGFB1	956	38	18082	2.98646	1	0.522511	0.281905	60.1596
GOTERM_BP_DIRECT	GO:0006910	phagocytosis, recognition	6	0.0040047	0.0481893	COLEC12, MFGE8, CLEC7A, FCGR1, SIRPA, FCGR3	956	38	18082	2.98646	1	0.522511	0.281905	60.1596
GOTERM_BP_DIRECT	GO:0030154	cell differentiation	53	0.0353748	0.0481905	NOG, ENAH, ELF4, TTLL7, FES, SLC7A5, BATF, ARHGAP22, DAB2, SERPINE2, CTGF, IFRD1, CIB1, SH3PXD2B, MMP19, PIK3CD, TLE3, MGP, RHBDD1, SLIT3, HIF1A, NME1, GADD45G, PMP22, BIN1, GADD45B, DBN1, SBNO2, FGFR3, TNFRSF12A, BEX1, OSTN, SOX9, MDK, ANGPTL6, SQSTM1, ETV5, MDFI, PTPN6, LGALS3, HCK, TGFBR2, EDA2R, RGS19, FRZB, GAS7, SFRP1, SFRP2, TMEM119, TMEM176B, KCTD11, ZMYND15, DUSP6	956	780	18082	1.2852	1	0.521235	0.282966	60.1605
GOTERM_BP_DIRECT	GO:0002320	lymphoid progenitor cell differentiation	3	0.00200235	0.0490165	BATF, BCL2, SPI1	956	7	18082	8.1061	1	0.526108	0.278925	60.7998
GOTERM_BP_DIRECT	GO:0071548	response to dexamethasone	3	0.00200235	0.0490165	EDN1, PCK2, PTAFR	956	7	18082	8.1061	1	0.526108	0.278925	60.7998
GOTERM_BP_DIRECT	GO:0097066	response to thyroid hormone	3	0.00200235	0.0490165	CFB, GBA, ANXA2	956	7	18082	8.1061	1	0.526108	0.278925	60.7998
GOTERM_BP_DIRECT	GO:0071229	cellular response to acid chemical	3	0.00200235	0.0490165	S100A10, ANXA2, NGF	956	7	18082	8.1061	1	0.526108	0.278925	60.7998
GOTERM_BP_DIRECT	GO:0050861	positive regulation of B cell receptor signaling pathway	3	0.00200235	0.0490165	NFAM1, CMTM3, PRKCB	956	7	18082	8.1061	1	0.526108	0.278925	60.7998
GOTERM_BP_DIRECT	GO:0044794	positive regulation by host of viral process	3	0.00200235	0.0490165	PPIB, APOE, CFL1	956	7	18082	8.1061	1	0.526108	0.278925	60.7998
GOTERM_BP_DIRECT	GO:0001955	blood vessel maturation	3	0.00200235	0.0490165	LYL1, MMP2, DDIT3	956	7	18082	8.1061	1	0.526108	0.278925	60.7998
GOTERM_BP_DIRECT	GO:0072112	glomerular visceral epithelial cell differentiation	3	0.00200235	0.0490165	FOXC2, BASP1, CD24A	956	7	18082	8.1061	1	0.526108	0.278925	60.7998
GOTERM_BP_DIRECT	GO:0006900	membrane budding	3	0.00200235	0.0490165	P2RX7, S100A10, ANXA2	956	7	18082	8.1061	1	0.526108	0.278925	60.7998
GOTERM_BP_DIRECT	GO:0006595	polyamine metabolic process	3	0.00200235	0.0490165	SAT1, ODC1, SRM	956	7	18082	8.1061	1	0.526108	0.278925	60.7998
GOTERM_BP_DIRECT	GO:1904385	cellular response to angiotensin	3	0.00200235	0.0490165	CYBA, MYC, PRKCD	956	7	18082	8.1061	1	0.526108	0.278925	60.7998
GOTERM_BP_DIRECT	GO:1902108	regulation of mitochondrial membrane permeability involved in apoptotic process	3	0.00200235	0.0490165	BID, TRP53, BAX	956	7	18082	8.1061	1	0.526108	0.278925	60.7998
GOTERM_BP_DIRECT	GO:0003179	heart valve morphogenesis	3	0.00200235	0.0490165	SOX9, TGFB1, TGFB2	956	7	18082	8.1061	1	0.526108	0.278925	60.7998
GOTERM_BP_DIRECT	GO:0033622	integrin activation	3	0.00200235	0.0490165	FERMT3, COL16A1, FN1	956	7	18082	8.1061	1	0.526108	0.278925	60.7998
GOTERM_BP_DIRECT	GO:2000406	positive regulation of T cell migration	4	0.0026698	0.0491534	AIF1, ITGB3, CCL5, ADAM8	956	16	18082	4.72856	1	0.525841	0.279146	60.9049
GOTERM_BP_DIRECT	GO:0033280	response to vitamin D	4	0.0026698	0.0491534	STC1, TGFB1, TPCN2, SPP1	956	16	18082	4.72856	1	0.525841	0.279146	60.9049
GOTERM_BP_DIRECT	GO:0051016	barbed-end actin filament capping	4	0.0026698	0.0491534	DBNL, TWF1, EPS8, CAPG	956	16	18082	4.72856	1	0.525841	0.279146	60.9049
GOTERM_BP_DIRECT	GO:0030334	regulation of cell migration	9	0.00600705	0.0498899	RTN4, RCC2, PTK2B, CCR2, LMNA, AMOT, DPYSL3, ITGB3, DOCK10	956	77	18082	2.21075	1	0.52997	0.275749	61.4653
GOTERM_BP_DIRECT	GO:0030099	myeloid cell differentiation	5	0.00333725	0.0515771	CEBPA, DAB2, CCR1, IRF8, CLEC5A	956	27	18082	3.50263	1	0.54085	0.266923	62.7206
GOTERM_BP_DIRECT	GO:2001234	negative regulation of apoptotic signaling pathway	5	0.00333725	0.0515771	NOG, CTH, BAX, BCL2, HSPB1	956	27	18082	3.50263	1	0.54085	0.266923	62.7206
GOTERM_BP_DIRECT	GO:0034198	cellular response to amino acid starvation	5	0.00333725	0.0515771	CDKN1A, ATF4, ATF3, UCP2, DAP	956	27	18082	3.50263	1	0.54085	0.266923	62.7206
GOTERM_BP_DIRECT	GO:0008637	apoptotic mitochondrial changes	5	0.00333725	0.0515771	BID, BAX, BCL2, CD24A, PNP	956	27	18082	3.50263	1	0.54085	0.266923	62.7206
GOTERM_BP_DIRECT	GO:0071300	cellular response to retinoic acid	8	0.0053396	0.0548199	CCL2, SERPINF1, PTK2B, TNC, PTK7, COL1A1, SOX9, MYC	956	65	18082	2.3279	1	0.562099	0.250187	65.0254
GOTERM_BP_DIRECT	GO:0031532	actin cytoskeleton reorganization	7	0.00467215	0.0551664	S1PR2, EPS8, PLEK, ANXA1, PTK7, GPR65, PAK1	956	52	18082	2.54615	1	0.563155	0.249372	65.2636
GOTERM_BP_DIRECT	GO:0045444	fat cell differentiation	9	0.00600705	0.05652	CEBPA, ATF5, GPX1, EGR2, CEBPD, GDF6, NR4A1, GRK5, NR4A3	956	79	18082	2.15479	1	0.570909	0.243433	66.1792
GOTERM_BP_DIRECT	GO:1900745	positive regulation of p38MAPK cascade	4	0.0026698	0.0574163	GDF6, GADD45G, GADD45B, GADD45A	956	17	18082	4.45041	1	0.575512	0.239946	66.7729
GOTERM_BP_DIRECT	GO:0002224	toll-like receptor signaling pathway	4	0.0026698	0.0574163	UNC93B1, TLR2, TLR7, TLR8	956	17	18082	4.45041	1	0.575512	0.239946	66.7729
GOTERM_BP_DIRECT	GO:0050870	positive regulation of T cell activation	4	0.0026698	0.0574163	CORO1A, CCDC88B, CCL2, CCR2	956	17	18082	4.45041	1	0.575512	0.239946	66.7729
GOTERM_BP_DIRECT	GO:0045670	regulation of osteoclast differentiation	4	0.0026698	0.0574163	FGFR3, UBASH3B, RASSF2, ADAM8	956	17	18082	4.45041	1	0.575512	0.239946	66.7729
GOTERM_BP_DIRECT	GO:0043507	positive regulation of JUN kinase activity	6	0.0040047	0.0580221	FGD2, TNFRSF11A, PTK2B, IL1RN, EDN1, PAK1	956	40	18082	2.83713	1	0.578163	0.23795	67.1686
GOTERM_BP_DIRECT	GO:0042130	negative regulation of T cell proliferation	6	0.0040047	0.0580221	PTPN6, H2-M3, H2-AA, GPNMB, VSIG4, TGFB1	956	40	18082	2.83713	1	0.578163	0.23795	67.1686
GOTERM_BP_DIRECT	GO:0006461	protein complex assembly	8	0.0053396	0.0586614	TRP53, NUPR1, TSPAN4, SLC2A1, NCKAP1L, MGP, PF4, SOX9	956	66	18082	2.29263	1	0.580997	0.235826	67.5813
GOTERM_BP_DIRECT	GO:0007507	heart development	21	0.0140164	0.0616343	SH3PXD2B, TRP53, PTPRJ, BMP10, MICAL2, COL3A1, EDN1, TGFBR2, PTK7, SPARC, SOX9, MMP2, TGFB1, TGFB2, ECE2, ID2, PTN, FOXC2, VCAN, LOX, ID3	956	261	18082	1.52183	1	0.598358	0.223039	69.4369
GOTERM_BP_DIRECT	GO:0034351	negative regulation of glial cell apoptotic process	3	0.00200235	0.0631112	CCL12, CCL2, PRKCD	956	8	18082	7.09283	1	0.606047	0.217494	70.3209
GOTERM_BP_DIRECT	GO:0010764	negative regulation of fibroblast migration	3	0.00200235	0.0631112	HAS1, CYGB, D1ERTD622E	956	8	18082	7.09283	1	0.606047	0.217494	70.3209
GOTERM_BP_DIRECT	GO:0002315	marginal zone B cell differentiation	3	0.00200235	0.0631112	PTK2B, BCL3, LFNG	956	8	18082	7.09283	1	0.606047	0.217494	70.3209
GOTERM_BP_DIRECT	GO:0043304	regulation of mast cell degranulation	3	0.00200235	0.0631112	RAC2, STXBP2, FES	956	8	18082	7.09283	1	0.606047	0.217494	70.3209
GOTERM_BP_DIRECT	GO:0034392	negative regulation of smooth muscle cell apoptotic process	3	0.00200235	0.0631112	ARRB2, EDN1, IGF1	956	8	18082	7.09283	1	0.606047	0.217494	70.3209
GOTERM_BP_DIRECT	GO:0006013	mannose metabolic process	3	0.00200235	0.0631112	MAN2B2, MAN2B1, PMM1	956	8	18082	7.09283	1	0.606047	0.217494	70.3209
GOTERM_BP_DIRECT	GO:0071493	cellular response to UV-B	3	0.00200235	0.0631112	CDKN1A, CRIP1, MFAP4	956	8	18082	7.09283	1	0.606047	0.217494	70.3209
GOTERM_BP_DIRECT	GO:0001812	positive regulation of type I hypersensitivity	3	0.00200235	0.0631112	FCER1G, FCGR3, BTK	956	8	18082	7.09283	1	0.606047	0.217494	70.3209
GOTERM_BP_DIRECT	GO:0090244	Wnt signaling pathway involved in somitogenesis	3	0.00200235	0.0631112	SFRP1, SFRP2, RGS19	956	8	18082	7.09283	1	0.606047	0.217494	70.3209
GOTERM_BP_DIRECT	GO:0001798	positive regulation of type IIa hypersensitivity	3	0.00200235	0.0631112	FCER1G, FCGR1, FCGR3	956	8	18082	7.09283	1	0.606047	0.217494	70.3209
GOTERM_BP_DIRECT	GO:0061037	negative regulation of cartilage development	3	0.00200235	0.0631112	NOG, FRZB, TGFB2	956	8	18082	7.09283	1	0.606047	0.217494	70.3209
GOTERM_BP_DIRECT	GO:0014909	smooth muscle cell migration	3	0.00200235	0.0631112	PLAT, ITGB3, ARPC5	956	8	18082	7.09283	1	0.606047	0.217494	70.3209
GOTERM_BP_DIRECT	GO:0010918	positive regulation of mitochondrial membrane potential	3	0.00200235	0.0631112	BID, PARK2, MYC	956	8	18082	7.09283	1	0.606047	0.217494	70.3209
GOTERM_BP_DIRECT	GO:0006691	leukotriene metabolic process	3	0.00200235	0.0631112	NCF1, ALOX5AP, TLR2	956	8	18082	7.09283	1	0.606047	0.217494	70.3209
GOTERM_BP_DIRECT	GO:0070723	response to cholesterol	3	0.00200235	0.0631112	CCR5, TGFBR2, TGFB1	956	8	18082	7.09283	1	0.606047	0.217494	70.3209
GOTERM_BP_DIRECT	GO:0000185	activation of MAPKKK activity	3	0.00200235	0.0631112	GADD45G, GADD45B, GADD45A	956	8	18082	7.09283	1	0.606047	0.217494	70.3209
GOTERM_BP_DIRECT	GO:0002821	positive regulation of adaptive immune response	3	0.00200235	0.0631112	CD44, SASH3, MIF	956	8	18082	7.09283	1	0.606047	0.217494	70.3209
GOTERM_BP_DIRECT	GO:0048702	embryonic neurocranium morphogenesis	3	0.00200235	0.0631112	TGFB3, MTHFD1L, TGFB2	956	8	18082	7.09283	1	0.606047	0.217494	70.3209
GOTERM_BP_DIRECT	GO:0046512	sphingosine biosynthetic process	3	0.00200235	0.0631112	SPTLC2, SPHK1, GBA	956	8	18082	7.09283	1	0.606047	0.217494	70.3209
GOTERM_BP_DIRECT	GO:0001878	response to yeast	3	0.00200235	0.0631112	APP, NCF1, PTX3	956	8	18082	7.09283	1	0.606047	0.217494	70.3209
GOTERM_BP_DIRECT	GO:0051262	protein tetramerization	6	0.0040047	0.0633371	TRP53, SHMT1, CBR2, TXNRD1, CCL5, ASL	956	41	18082	2.76794	1	0.606125	0.217438	70.4539
GOTERM_BP_DIRECT	GO:0010595	positive regulation of endothelial cell migration	6	0.0040047	0.0633371	PTK2B, FOXC2, SPARC, ITGB3, THBS1, ANXA3	956	41	18082	2.76794	1	0.606125	0.217438	70.4539
GOTERM_BP_DIRECT	GO:0051930	regulation of sensory perception of pain	6	0.0040047	0.0633371	NCAM1, RTN4, EDN1, FCGR4, CTSS, F2R	956	41	18082	2.76794	1	0.606125	0.217438	70.4539
GOTERM_BP_DIRECT	GO:2000378	negative regulation of reactive oxygen species metabolic process	5	0.00333725	0.0643127	TRP53, HIF1A, BCL2, G6PDX, PARK2	956	29	18082	3.26107	1	0.610653	0.214205	71.0221
GOTERM_BP_DIRECT	GO:0010613	positive regulation of cardiac muscle hypertrophy	4	0.0026698	0.0662874	BMP10, EDN1, IGF1, NR4A3	956	18	18082	4.20316	1	0.620883	0.20699	72.1407
GOTERM_BP_DIRECT	GO:0010763	positive regulation of fibroblast migration	4	0.0026698	0.0662874	PAK1, ITGB3, THBS1, TGFB1	956	18	18082	4.20316	1	0.620883	0.20699	72.1407
GOTERM_BP_DIRECT	GO:0021987	cerebral cortex development	8	0.0053396	0.0668304	LRP1, HIF1A, BAX, COL3A1, RELN, TACC3, MDK, FOXP2	956	68	18082	2.2252	1	0.622722	0.205706	72.441
GOTERM_BP_DIRECT	GO:0007162	negative regulation of cell adhesion	6	0.0040047	0.0689166	FBLN1, LPXN, RND1, TNC, MYO1F, MMP2	956	42	18082	2.70203	1	0.633174	0.198477	73.5667
GOTERM_BP_DIRECT	GO:0042327	positive regulation of phosphorylation	5	0.00333725	0.0712402	NCKAP1L, CCL5, THBS1, TRF, MIF	956	30	18082	3.15237	1	0.644567	0.190732	74.7692
GOTERM_BP_DIRECT	GO:0007569	cell aging	5	0.00333725	0.0712402	TRP53, ICAM1, BCL2, MIF, PRELP	956	30	18082	3.15237	1	0.644567	0.190732	74.7692
GOTERM_BP_DIRECT	GO:0051928	positive regulation of calcium ion transport	5	0.00333725	0.0712402	TSPO, ARRB2, CCR1, CCL5, F2R	956	30	18082	3.15237	1	0.644567	0.190732	74.7692
GOTERM_BP_DIRECT	GO:0001974	blood vessel remodeling	6	0.0040047	0.0747587	BGN, BAX, CCR2, FOXC2, IGF1, TGFB2	956	43	18082	2.63919	1	0.661708	0.179334	76.492
GOTERM_BP_DIRECT	GO:0001933	negative regulation of protein phosphorylation	9	0.00600705	0.0754442	PID1, FBLN1, ARRB2, MICAL1, PARK2, FAM129A, TGFB1, DUSP6, CIB1	956	84	18082	2.02652	1	0.663943	0.177869	76.8144
GOTERM_BP_DIRECT	GO:0046330	positive regulation of JNK cascade	8	0.0053396	0.0756499	CARD9, CTGF, PTK2B, GADD45G, RASSF2, EDA2R, GADD45B, GADD45A	956	70	18082	2.16163	1	0.663741	0.178001	76.9104
GOTERM_BP_DIRECT	GO:0030278	regulation of ossification	4	0.0026698	0.0757415	EGR2, FGFR3, SFRP1, PTGER4	956	19	18082	3.98194	1	0.662966	0.178508	76.953
GOTERM_BP_DIRECT	GO:0050880	regulation of blood vessel size	4	0.0026698	0.0757415	EDN1, FOXC2, NPPB, NPPA	956	19	18082	3.98194	1	0.662966	0.178508	76.953
GOTERM_BP_DIRECT	GO:0070542	response to fatty acid	4	0.0026698	0.0757415	TBXAS1, CTGF, UCP2, TLR2	956	19	18082	3.98194	1	0.662966	0.178508	76.953
GOTERM_BP_DIRECT	GO:1901741	positive regulation of myoblast fusion	4	0.0026698	0.0757415	IL4RA, CCL8, CD53, GDF15	956	19	18082	3.98194	1	0.662966	0.178508	76.953
GOTERM_BP_DIRECT	GO:0044849	estrous cycle	4	0.0026698	0.0757415	EGR1, HAS1, ANXA1, PTN	956	19	18082	3.98194	1	0.662966	0.178508	76.953
GOTERM_BP_DIRECT	GO:0030220	platelet formation	4	0.0026698	0.0757415	PTPN6, ACTN1, MFAP2, CIB1	956	19	18082	3.98194	1	0.662966	0.178508	76.953
GOTERM_BP_DIRECT	GO:0034113	heterotypic cell-cell adhesion	4	0.0026698	0.0757415	PTPRC, ITGA5, ITGB2, ITGB3	956	19	18082	3.98194	1	0.662966	0.178508	76.953
GOTERM_BP_DIRECT	GO:0034374	low-density lipoprotein particle remodeling	3	0.00200235	0.0783702	APOE, PLA2G7, ABCG1	956	9	18082	6.30474	1	0.674736	0.170866	78.1442
GOTERM_BP_DIRECT	GO:0002639	positive regulation of immunoglobulin production	3	0.00200235	0.0783702	CD37, IL4RA, SASH3	956	9	18082	6.30474	1	0.674736	0.170866	78.1442
GOTERM_BP_DIRECT	GO:0070493	thrombin receptor signaling pathway	3	0.00200235	0.0783702	PLEK, HPGD, F2R	956	9	18082	6.30474	1	0.674736	0.170866	78.1442
GOTERM_BP_DIRECT	GO:0008064	regulation of actin polymerization or depolymerization	3	0.00200235	0.0783702	PFN1, CORO1A, SSH3	956	9	18082	6.30474	1	0.674736	0.170866	78.1442
GOTERM_BP_DIRECT	GO:0046653	tetrahydrofolate metabolic process	3	0.00200235	0.0783702	SHMT1, MTHFD2, MTHFD1L	956	9	18082	6.30474	1	0.674736	0.170866	78.1442
GOTERM_BP_DIRECT	GO:2000270	negative regulation of fibroblast apoptotic process	3	0.00200235	0.0783702	PIK3CG, SFRP1, GAS6	956	9	18082	6.30474	1	0.674736	0.170866	78.1442
GOTERM_BP_DIRECT	GO:0001960	negative regulation of cytokine-mediated signaling pathway	3	0.00200235	0.0783702	PTPRC, IL1RN, ECM1	956	9	18082	6.30474	1	0.674736	0.170866	78.1442
GOTERM_BP_DIRECT	GO:0044320	cellular response to leptin stimulus	3	0.00200235	0.0783702	PID1, NR4A3, CCNA2	956	9	18082	6.30474	1	0.674736	0.170866	78.1442
GOTERM_BP_DIRECT	GO:0035456	response to interferon-beta	3	0.00200235	0.0783702	BST2, IFITM2, IFITM3	956	9	18082	6.30474	1	0.674736	0.170866	78.1442
GOTERM_BP_DIRECT	GO:0031340	positive regulation of vesicle fusion	3	0.00200235	0.0783702	PLA2G4A, ANXA1, ANXA2	956	9	18082	6.30474	1	0.674736	0.170866	78.1442
GOTERM_BP_DIRECT	GO:0030042	actin filament depolymerization	3	0.00200235	0.0783702	MICAL2, CFL1, MICAL1	956	9	18082	6.30474	1	0.674736	0.170866	78.1442
GOTERM_BP_DIRECT	GO:0050665	hydrogen peroxide biosynthetic process	3	0.00200235	0.0783702	CYBA, CYBB, NCF1	956	9	18082	6.30474	1	0.674736	0.170866	78.1442
GOTERM_BP_DIRECT	GO:0009437	carnitine metabolic process	3	0.00200235	0.0783702	CPT1C, SLC22A4, POR	956	9	18082	6.30474	1	0.674736	0.170866	78.1442
GOTERM_BP_DIRECT	GO:0034332	adherens junction organization	3	0.00200235	0.0783702	RAB8B, SRC, NUMBL	956	9	18082	6.30474	1	0.674736	0.170866	78.1442
GOTERM_BP_DIRECT	GO:1900027	regulation of ruffle assembly	3	0.00200235	0.0783702	ICAM1, RCC2, RHOG	956	9	18082	6.30474	1	0.674736	0.170866	78.1442
GOTERM_BP_DIRECT	GO:0046677	response to antibiotic	5	0.00333725	0.0785319	TRP53, HSP90AA1, SLC1A3, CCL2, VKORC1	956	31	18082	3.05068	1	0.674297	0.171149	78.2156
GOTERM_BP_DIRECT	GO:0071479	cellular response to ionizing radiation	5	0.00333725	0.0785319	TRP53, CDKN1A, BBC3, GADD45A, TGFB1	956	31	18082	3.05068	1	0.674297	0.171149	78.2156
GOTERM_BP_DIRECT	GO:0034260	negative regulation of GTPase activity	5	0.00333725	0.0785319	ARRB2, GMIP, RCC2, AMOT, RASA4	956	31	18082	3.05068	1	0.674297	0.171149	78.2156
GOTERM_BP_DIRECT	GO:0042742	defense response to bacterium	16	0.0106792	0.0812918	H2-K1, LYZ2, H2-M3, NCF1, PRKCD, FCGR1, ANXA3, PLAC8, TNFRSF1A, SLC11A1, STAB1, IRF8, BCL3, FCER1G, LBP, CLEC4D	956	191	18082	1.58444	1	0.686211	0.163542	79.3998
GOTERM_BP_DIRECT	GO:0050680	negative regulation of epithelial cell proliferation	8	0.0053396	0.0851191	DAB2, FGFR3, SFRP1, SFRP2, PTN, SOX9, TGFB1, TGFB2	956	72	18082	2.10158	1	0.702417	0.153405	80.9415
GOTERM_BP_DIRECT	GO:0061098	positive regulation of protein tyrosine kinase activity	4	0.0026698	0.0857509	ACE, RELN, GAS6, CSF1R	956	20	18082	3.78285	1	0.70401	0.152421	81.1852
GOTERM_BP_DIRECT	GO:0044130	negative regulation of growth of symbiont in host	4	0.0026698	0.0857509	SQSTM1, IRF8, TLR2, LBP	956	20	18082	3.78285	1	0.70401	0.152421	81.1852
GOTERM_BP_DIRECT	GO:0030517	negative regulation of axon extension	4	0.0026698	0.0857509	RTN4, CCR5, FSTL4, IFRD1	956	20	18082	3.78285	1	0.70401	0.152421	81.1852
GOTERM_BP_DIRECT	GO:0010596	negative regulation of endothelial cell migration	4	0.0026698	0.0857509	BMP10, SERPINF1, STC1, THBS1	956	20	18082	3.78285	1	0.70401	0.152421	81.1852
GOTERM_BP_DIRECT	GO:2000134	negative regulation of G1/S transition of mitotic cell cycle	5	0.00333725	0.0861796	CDKN1A, DACT1, PRMT2, BCL2, GPNMB	956	32	18082	2.95535	1	0.704699	0.151996	81.349
GOTERM_BP_DIRECT	GO:2001238	positive regulation of extrinsic apoptotic signaling pathway	5	0.00333725	0.0861796	BID, SIGLEC1, PTPRC, SFRP1, TNFRSF12A	956	32	18082	2.95535	1	0.704699	0.151996	81.349
GOTERM_BP_DIRECT	GO:0033574	response to testosterone	5	0.00333725	0.0861796	TSPO, EDN1, THBS1, PSPH, GBA	956	32	18082	2.95535	1	0.704699	0.151996	81.349
GOTERM_BP_DIRECT	GO:0043388	positive regulation of DNA binding	5	0.00333725	0.0861796	NME1, IGF1, PARK2, MYC, PLAUR	956	32	18082	2.95535	1	0.704699	0.151996	81.349
GOTERM_BP_DIRECT	GO:0006879	cellular iron ion homeostasis	6	0.0040047	0.0872194	SLC11A1, HIF1A, FTL1, HMOX1, MYC, TRF	956	45	18082	2.5219	1	0.70803	0.149948	81.7404
GOTERM_BP_DIRECT	GO:0007204	positive regulation of cytosolic calcium ion concentration	13	0.00867685	0.0924558	PIK3CG, C3AR1, GNA15, C5AR1, CCR5, PTGER4, PTK2B, CCR1, PLCG2, EDN1, FPR2, CD24A, F2R	956	148	18082	1.66138	1	0.728672	0.137468	83.5967
GOTERM_BP_DIRECT	GO:0019722	calcium-mediated signaling	6	0.0040047	0.0938309	LAT2, CCR5, EDN1, SPHK1, RCAN1, TPCN2	956	46	18082	2.46707	1	0.732995	0.134899	84.0536
GOTERM_BP_DIRECT	GO:0045597	positive regulation of cell differentiation	6	0.0040047	0.0938309	FGFR3, CTGF, SOCS3, SOX17, JUNB, CYR61	956	46	18082	2.46707	1	0.732995	0.134899	84.0536
GOTERM_BP_DIRECT	GO:0035019	somatic stem cell population maintenance	6	0.0040047	0.0938309	NOG, FGFR3, SFRP1, KLF10, SPI1, SOX9	956	46	18082	2.46707	1	0.732995	0.134899	84.0536
GOTERM_BP_DIRECT	GO:0030514	negative regulation of BMP signaling pathway	6	0.0040047	0.0938309	NBL1, NOG, SFRP1, SFRP2, FSTL3, FZD1	956	46	18082	2.46707	1	0.732995	0.134899	84.0536
GOTERM_BP_DIRECT	GO:0071345	cellular response to cytokine stimulus	5	0.00333725	0.0941738	PID1, HCLS1, DPYSL3, IL17RA, CSF1R	956	33	18082	2.86579	1	0.733196	0.13478	84.1657
GOTERM_BP_DIRECT	GO:0045666	positive regulation of neuron differentiation	10	0.0066745	0.0942548	NBL1, CCR5, GDF6, MAP1B, TGIF1, CCL5, TIMP2, ETV5, KCTD11, NGF	956	103	18082	1.83633	1	0.732368	0.135271	84.1921
GOTERM_BP_DIRECT	GO:0007184	SMAD protein import into nucleus	3	0.00200235	0.0946313	TGFB3, TGFB1, TGFB2	956	10	18082	5.67427	1	0.732703	0.135072	84.3141
GOTERM_BP_DIRECT	GO:0070886	positive regulation of calcineurin-NFAT signaling cascade	3	0.00200235	0.0946313	CHP2, IGF1, CIB1	956	10	18082	5.67427	1	0.732703	0.135072	84.3141
GOTERM_BP_DIRECT	GO:0032963	collagen metabolic process	3	0.00200235	0.0946313	P2RX7, HIF1A, PRKCD	956	10	18082	5.67427	1	0.732703	0.135072	84.3141
GOTERM_BP_DIRECT	GO:0002827	positive regulation of T-helper 1 type immune response	3	0.00200235	0.0946313	SLC11A1, IL27RA, CCR2	956	10	18082	5.67427	1	0.732703	0.135072	84.3141
GOTERM_BP_DIRECT	GO:0071481	cellular response to X-ray	3	0.00200235	0.0946313	SFRP1, CCND2, SFRP2	956	10	18082	5.67427	1	0.732703	0.135072	84.3141
GOTERM_BP_DIRECT	GO:0006687	glycosphingolipid metabolic process	3	0.00200235	0.0946313	BAX, HEXB, B4GALNT1	956	10	18082	5.67427	1	0.732703	0.135072	84.3141
GOTERM_BP_DIRECT	GO:0006957	complement activation, alternative pathway	3	0.00200235	0.0946313	CFP, CFB, CFH	956	10	18082	5.67427	1	0.732703	0.135072	84.3141
GOTERM_BP_DIRECT	GO:0071305	cellular response to vitamin D	3	0.00200235	0.0946313	SFRP1, TNC, PTN	956	10	18082	5.67427	1	0.732703	0.135072	84.3141
GOTERM_BP_DIRECT	GO:0090197	positive regulation of chemokine secretion	3	0.00200235	0.0946313	IL4RA, IL33, CSF1R	956	10	18082	5.67427	1	0.732703	0.135072	84.3141
GOTERM_BP_DIRECT	GO:0009267	cellular response to starvation	7	0.00467215	0.0959357	CTSL, SFRP1, RNASE4, KLF10, GAS6, GBA, ANGPTL4	956	60	18082	2.20666	1	0.736634	0.132748	84.7298
GOTERM_BP_DIRECT	GO:0007566	embryo implantation	7	0.00467215	0.0959357	FBLN1, PTGIS, GRN, IGFBP7, TGFBR2, STC1, MMP2	956	60	18082	2.20666	1	0.736634	0.132748	84.7298
GOTERM_BP_DIRECT	GO:0048266	behavioral response to pain	4	0.0026698	0.0962863	TSPO, RUNX1, THBS1, THBS4	956	21	18082	3.60271	1	0.736851	0.13262	84.8398
GOTERM_BP_DIRECT	GO:0035162	embryonic hemopoiesis	4	0.0026698	0.0962863	HIF1A, LMO2, TGFBR2, RUNX1	956	21	18082	3.60271	1	0.736851	0.13262	84.8398
GOTERM_BP_DIRECT	GO:0048870	cell motility	4	0.0026698	0.0962863	IER2, SRPX2, PDPN, CCDC80	956	21	18082	3.60271	1	0.736851	0.13262	84.8398
